# Supplementary material for: Robust phylogenetic profile clustering for Saccharomyces cerevisiae proteins
Source: PeerJ. 2025 Apr 28;13:e19370. doi: 10.7717/peerj.19370 (PMC12045281; doi:10.7717/peerj.19370)
Supplement: Supplemental Information 3 [file peerj-13-19370-s003.txt]

############################################################################ 
## 
## SUPPLEMENTARY FILE PROTEOMES  
## 
## The format is (tab-delimited): 
##   $1 = taxid 
##   $2 = BUSCO score
##   $3 = CPD classification [ 1 = Standard; 2 = Close_to_standard_(high_value); 
##                             3 = Close_to_standard_(low_value); 4 = Outlier_(high_value); 
##                             5 = Outlier_(low_value) or Unknown ] 
##   
##   $4 = quality label [ 'hq2' for only in the hq2 set, 'hq' for otherwise only in the hq set, otherwise 'all' ] 
##   $5 = UP proteome accession (from UniProt)
##   $6 = Species name 
##   
## 
############################################################################ 
559292_	99.6	2	hq2	UP000002311	Saccharomyces cerevisiae (strain ATCC 204508 / S288c) (Baker's yeast)
226230_	99.4	1	hq2	UP000002753	Saccharomyces kudriavzevii (strain ATCC MYA-4449 / AS 2.2408 / CBS 8840 / NBRC 1802 / NCYC 2889) (Yeast)
1003335_	98.5	3	hq2	UP000065495	Kluyveromyces marxianus (strain DMKU3-1042 / BCC 29191 / NBRC 104275) (Yeast) (Candida kefyr)
1064592_	98.8	1	hq2	UP000001640	Naumovozyma castellii (strain ATCC 76901 / BCRC 22586 / CBS 4309 / NBRC 1992 / NRRL Y-12630) (Yeast) (Saccharomyces castellii)
1071378_	99.3	1	hq2	UP000000689	Naumovozyma dairenensis (strain ATCC 10597 / BCRC 20456 / CBS 421 / NBRC 0211 / NRRL Y-12639) (Saccharomyces dairenensis)
1071380_	97.8	1	hq2	UP000002866	Tetrapisispora blattae (strain ATCC 34711 / CBS 6284 / DSM 70876 / NBRC 10599 / NRRL Y-10934 / UCD 77-7) (Yeast) (Kluyveromyces blattae)
1071381_	99.5	3	hq2	UP000005666	Tetrapisispora phaffii (strain ATCC 24235 / CBS 4417 / NBRC 1672 / NRRL Y-8282 / UCD 70-5) (Yeast) (Fabospora phaffii)
1071382_	99.3	3	hq2	UP000005220	Kazachstania africana (strain ATCC 22294 / BCRC 22015 / CBS 2517 / CECT 1963 / NBRC 1671 / NRRL Y-8276) (Yeast) (Kluyveromyces africanus)
1071383_	99.2	3	hq2	UP000006310	Kazachstania naganishii (strain ATCC MYA-139 / BCRC 22969 / CBS 8797 / KCTC 17520 / NBRC 10181 / NCYC 3082 / Yp74L-3) (Yeast) (Saccharomyces naganishii)
1072105_	99.6	3	hq2	UP000190274	Lachancea dasiensis
1230905_	99.8	3	hq2	UP000191024	Lachancea mirantina
1245769_	99.9	3	hq2	UP000054304	Lachancea lanzarotensis
1789683_	98.8	3	hq2	UP000196158	Kazachstania saulgeensis
2792677_	99.3	3	hq2	UP000510647	Torulaspora sp. CBS 2947
284590_	99.5	3	hq2	UP000000598	Kluyveromyces lactis (strain ATCC 8585 / CBS 2359 / DSM 70799 / NBRC 1267 / NRRL Y-1140 / WM37) (Yeast) (Candida sphaerica)
284593_	99.4	3	hq2	UP000002428	Candida glabrata (strain ATCC 2001 / BCRC 20586 / JCM 3761 / NBRC 0622 / NRRL Y-65 / CBS 138) (Yeast) (Nakaseomyces glabratus)
284811_	99.5	5	hq2	UP000000591	Eremothecium gossypii (strain ATCC 10895 / CBS 109.51 / FGSC 9923 / NRRL Y-1056) (Yeast) (Ashbya gossypii)
42258_	97.8	5	hq2	UP000301737	Zygosaccharomyces mellis
42260_	99.5	3	hq2	UP000509704	Zygotorulaspora mrakii (Zygosaccharomyces mrakii)
4950_	99.9	3	hq2	UP000005627	Torulaspora delbrueckii (Yeast) (Candida colliculosa)
4955_	99.9	3	hq2	UP000190831	Lachancea fermentati (Zygosaccharomyces fermentati)
559295_	99.8	3	hq2	UP000002036	Lachancea thermotolerans (strain ATCC 56472 / CBS 6340 / NRRL Y-8284) (Yeast) (Kluyveromyces thermotolerans)
559307_	99.8	3	hq2	UP000008536	Zygosaccharomyces rouxii (strain ATCC 2623 / CBS 732 / NBRC 1130 / NCYC 568 / NRRL Y-229) (Candida mogii)
1245528_	89.9	1	hq2	UP000011777	Candida maltosa (strain Xu316) (Yeast)
237561_	98.8	1	hq2	UP000000559	Candida albicans (strain SC5314 / ATCC MYA-2876) (Yeast)
284592_	99.8	2	hq2	UP000000599	Debaryomyces hansenii (strain ATCC 36239 / CBS 767 / BCRC 21394 / JCM 1990 / NBRC 0083 / IGC 2968) (Yeast) (Torulaspora hansenii)
294746_	93.1	1	hq2	UP000001997	Meyerozyma guilliermondii (strain ATCC 6260 / CBS 566 / DSM 6381 / JCM 1539 / NBRC 10279 / NRRL Y-324) (Yeast) (Candida guilliermondii)
294747_	94.6	1	hq2	UP000002037	Candida tropicalis (strain ATCC MYA-3404 / T1) (Yeast)
322104_	98.1	3	hq2	UP000002258	Scheffersomyces stipitis (strain ATCC 58785 / CBS 6054 / NBRC 10063 / NRRL Y-11545) (Yeast) (Pichia stipitis)
36035_	97.0	5	hq2	UP000262825	Saccharomycodes ludwigii
45354_	98.9	5	hq2	UP000182334	[Candida] intermedia
4909_	97.4	1	hq2	UP000249293	Pichia kudriavzevii (Yeast) (Issatchenkia orientalis)
498019_	98.4	5	hq2	UP000230249	Candida auris (Yeast)
5007_	94.7	1	hq2	UP000478008	Dekkera bruxellensis (Brettanomyces custersii)
559304_	99.4	4	hq2	UP000005222	Pichia sorbitophila (strain ATCC MYA-4447 / BCRC 22081 / CBS 7064 / NBRC 10061 / NRRL Y-12695) (Hybrid yeast)
561895_	96.2	1	hq2	UP000694255	[Candida] subhashii
578454_	99.3	3	hq2	UP000005221	Candida parapsilosis (strain CDC 317 / ATCC MYA-4646) (Yeast) (Monilia parapsilosis)
619300_	95.3	1	hq2	UP000000709	Spathaspora passalidarum (strain NRRL Y-27907 / 11-Y1)
644223_	97.6	5	hq2	UP000000314	Komagataella phaffii (strain GS115 / ATCC 20864) (Yeast) (Pichia pastoris)
763406_	96.1	2	hq2	UP000094455	Pichia membranifaciens NRRL Y-2026
869754_	97.8	5	hq2	UP000092555	Metschnikowia bicuspidata var. bicuspidata NRRL YB-4993
871575_	96.5	1	hq2	UP000008673	Ogataea parapolymorpha (strain ATCC 26012 / BCRC 20466 / JCM 22074 / NRRL Y-7560 / DL-1) (Yeast) (Hansenula polymorpha)
983967_	96.4	2	hq2	UP000094801	[Candida] arabinofermentans NRRL YB-2248
984485_	97.3	1	hq2	UP000095085	Hyphopichia burtonii NRRL Y-1933
984486_	97.1	5	hq2	UP000094336	Babjeviella inositovora NRRL Y-12698
984487_	98.3	1	hq2	UP000094285	Suhomyces tanzawaensis NRRL Y-17324
1001832_	98.2	5	hq2	UP000243732	Daldinia sp. EC12
1001833_	98.6	5	hq2	UP000242955	Hypoxylon sp. CI-4A
1001938_	98.0	5	hq2	UP000194361	Hypoxylon sp. CO27-5
100902_	97.9	1	hq2	UP000593570	Fusarium oxysporum f. sp. conglutinans
101028_	98.4	3	hq2	UP000663104	Fusarium pseudograminearum (Wheat and barley crown-rot fungus)
1036611_	97.9	2	hq2	UP000184073	Aspergillus versicolor CBS 583.65
1036612_	98.1	2	hq2	UP000184356	Aspergillus sydowii CBS 593.65
1042311_	98.3	5	hq2	UP000240493	Trichoderma asperellum CBS 433.97
104259_	99.5	2	hq2	UP000042958	Penicillium brasilianum
1043002_	99.0	4	hq2	UP000030706	Aureobasidium pullulans EXF-150
1043003_	98.3	1	hq2	UP000030672	Aureobasidium melanogenum CBS 110374
1043004_	98.5	3	hq2	UP000027730	Aureobasidium namibiae CBS 147.97
1043005_	98.2	2	hq2	UP000030641	Aureobasidium subglaciale (strain EXF-2481) (Aureobasidium pullulans var. subglaciale)
1047168_	97.6	5	hq2	UP000033647	Zymoseptoria brevis
1069201_	98.5	1	hq2	UP000661057	Aspergillus kawachii (White koji mold) (Aspergillus awamori var. kawachi)
1072389_	97.7	5	hq2	UP000006753	Marssonina brunnea f. sp. multigermtubi (strain MB_m1) (Marssonina leaf spot fungus)
1073089_	98.4	1	hq2	UP000184383	Aspergillus wentii DTO 134E9
1073090_	97.2	3	hq2	UP000184188	Penicilliopsis zonata CBS 506.65
108018_	97.5	5	hq2	UP000664132	Cadophora malorum
1081103_	96.2	1	hq2	UP000030816	Metarhizium album (strain ARSEF 1941)
1081105_	98.2	1	hq2	UP000243498	Metarhizium rileyi (strain RCEF 4871) (Nomuraea rileyi)
1081108_	97.8	5	hq2	UP000076881	Akanthomyces lecanii RCEF 1005
1081109_	95.6	1	hq2	UP000078544	Moelleriella libera RCEF 2490
1089458_	99.6	2	hq2	UP000030663	Fusarium oxysporum f. sp. raphani 54005
109264_	96.9	1	hq2	UP000179179	Aspergillus bombycis
1093900_	97.0	5	hq2	UP000319257	Thyridium curvatum
1095630_	97.9	5	hq2	UP000235371	Hyaloscypha bicolor E
1101274_	98.4	1	hq2	UP000569620	Fusarium sp. NRRL 52700
1111077_	94.5	1	hq2	UP000016801	Claviceps purpurea (strain 20.1) (Ergot fungus) (Sphacelia segetum)
1116229_	97.3	5	hq2	UP000016922	Glarea lozoyensis (strain ATCC 20868 / MF5171)
112498_	98.2	5	hq2	UP000225277	Ramularia collo-cygni
1141098_	98.0	5	hq2	UP000193689	Pseudomassariella vexata
1149755_	98.7	5	hq2	UP000235786	Hyaloscypha variabilis (strain UAMH 11265 / GT02V1 / F) (Meliniomyces variabilis)
1157616_	94.8	1	hq2	UP000194280	Hortaea werneckii EXF-2000
1159556_	98.2	1	hq2	UP000027002	Ustilaginoidea virens (Rice false smut fungus) (Villosiclava virens)
1160497_	97.8	1	hq2	UP000184300	Aspergillus glaucus CBS 516.65
1168221_	97.4	5	hq2	UP000016924	Coniosporium apollinis (strain CBS 100218) (Rock-inhabiting black yeast)
1173701_	97.8	3	hq2	UP000027238	Colletotrichum sublineola (Sorghum anthracnose fungus)
1182541_	97.4	5	hq2	UP000019484	Capronia coronata CBS 617.96
1182542_	97.5	5	hq2	UP000019478	Capronia epimyces CBS 606.96
1182543_	98.7	5	hq2	UP000019471	Cladophialophora psammophila CBS 110553
1182544_	98.3	5	hq2	UP000019473	Cladophialophora yegresii CBS 114405
1187904_	98.6	1	hq2	UP000596902	Alternaria burnsii
119953_	94.5	1	hq2	UP000676310	Alternaria atra
1208366_	97.1	1	hq2	UP000622797	Fusarium sarcochroum
1209926_	99.2	1	hq2	UP000176998	Colletotrichum orchidophilum
1209931_	97.7	1	hq2	UP000070121	Colletotrichum salicis
1213857_	93.6	1	hq2	UP000014480	Colletotrichum orbiculare (strain 104-T / ATCC 96160 / CBS 514.97 / LARS 414 / MAFF 240422) (Cucumber anthracnose fungus) (Colletotrichum lagenarium)
1213859_	98.2	2	hq2	UP000011096	Colletotrichum fructicola (strain Nara gc5) (Anthracnose fungus) (Colletotrichum gloeosporioides (strain Nara gc5))
1220188_	94.7	1	hq2	UP000308092	Aspergillus tanneri
1220207_	99.0	2	hq2	UP000654913	Aspergillus puulaauensis
1226010_	98.0	2	hq2	UP000326198	Aspergillus bertholletiae
1229662_	98.4	5	hq2	UP000030651	Pestalotiopsis fici (strain W106-1 / CGMCC3.15140)
1237068_	95.9	2	hq2	UP000554235	Fusarium albosuccineum
1237896_	90.1	2	hq2	UP000015530	Colletotrichum gloeosporioides (strain Cg-14) (Anthracnose fungus) (Glomerella cingulata)
1276538_	97.1	5	hq2	UP000215127	Zymoseptoria tritici ST99CH_3D7
1279085_	99.7	1	hq2	UP000016800	Gibberella fujikuroi (strain CBS 195.34 / IMI 58289 / NRRL A-6831) (Bakanae and foot rot disease fungus) (Fusarium fujikuroi)
1283841_	97.6	5	hq2	UP000028524	Stachybotrys chlorohalonata (strain IBT 40285)
1287682_	96.0	1	hq2	UP000641853	Aspergillus felis
1291518_	96.9	2	hq2	UP000054544	Metarhizium anisopliae BRIP 53293
1314670_	98.5	5	hq2	UP000250266	Lepidopterella palustris CBS 459.81
132259_	97.4	2	hq2	UP000325672	Aspergillus pseudotamarii
1325734_	98.4	1	hq2	UP000288168	Fusarium duplospermum
1325737_	96.5	1	hq2	UP000287544	Fusarium sp. AF-6
1328760_	99.3	5	hq2	UP000076632	Xylona heveae (strain CBS 132557 / TC161)
1341132_	97.2	2	hq2	UP000253729	Aspergillus welwitschiae
1367422_	97.6	5	hq2	UP000078343	Fonsecaea erecta
1380566_	97.1	2	hq2	UP000078397	Pochonia chlamydosporia 170
138285_	97.0	3	hq2	UP000327118	Aspergillus coremiiformis
1388766_	97.2	1	hq2	UP000019804	Aspergillus ruber (strain CBS 135680)
1392250_	97.8	1	hq2	UP000234275	Aspergillus steynii IBT 23096
1392255_	97.9	1	hq2	UP000234474	Aspergillus novofumigatus (strain IBT 16806)
1408157_	97.3	5	hq2	UP000182658	Coniochaeta ligniaria NRRL 30616
1442368_	99.3	5	hq2	UP000053029	Fonsecaea pedrosoi CBS 271.37
1442371_	99.5	5	hq2	UP000053411	Fonsecaea multimorphosa CBS 102226
1445577_	98.3	1	hq2	UP000020467	Colletotrichum fioriniae PJ7
1447872_	98.7	5	hq2	UP000182235	Emergomyces pasteurianus Ep9510
1447875_	99.4	5	hq2	UP000223968	Helicocarpus griseus UAMH5409
1447883_	98.8	5	hq2	UP000224634	Polytolypa hystricis UAMH7299
1448315_	96.8	1	hq2	UP000248340	Aspergillus uvarum CBS 121591
1448316_	98.3	1	hq2	UP000249402	Aspergillus ibericus CBS 121593
1448318_	98.1	1	hq2	UP000248423	Aspergillus sclerotiicarbonarius (strain CBS 121057 / IBT 28362)
1448320_	97.1	2	hq2	UP000247810	Aspergillus ellipticus CBS 707.79
1448321_	96.1	1	hq2	UP000247233	Aspergillus heteromorphus CBS 117.55
1450535_	97.8	1	hq2	UP000246702	Aspergillus sclerotioniger CBS 115572
1450537_	98.0	1	hq2	UP000248961	Aspergillus homomorphus (strain CBS 101889)
1450538_	97.9	1	hq2	UP000249829	Aspergillus violaceofuscus (strain CBS 115571)
1450539_	97.3	1	hq2	UP000248349	Aspergillus saccharolyticus JOP 1030-1
148305_	98.8	5	hq2	UP000515153	Pyricularia grisea (Crabgrass-specific blast fungus) (Magnaporthe grisea)
1485229_	97.0	5	hq2	UP000244409	Cadophora sp. DSE1049
149040_	98.2	5	hq2	UP000070700	Mollisia scopiformis (Conifer needle endophyte fungus) (Phialocephala scopiformis)
1506151_	98.0	2	hq2	UP000325579	Aspergillus pseudonomiae
1507870_	97.6	5	hq2	UP000192596	Rachicladosporium antarcticum
1509407_	95.4	1	hq2	UP000037505	Aspergillus nomiae NRRL 13137
1524831_	99.2	5	hq2	UP000091879	Pseudogymnoascus sp. 23342-1-I1
1531966_	97.8	2	hq2	UP000039046	[Torrubiella] hemipterigena
1567541_	97.8	2	hq2	UP000544331	Fusarium mundagurra
1571157_	98.5	5	hq2	UP000325492	Coniochaeta sp. 2T2.1
1573173_	98.9	3	hq2	UP000076584	Colletotrichum incanum
158607_	98.5	5	hq2	UP000094444	Diaporthe helianthi
1622147_	99.5	5	hq2	UP000091997	Pseudogymnoascus sp. WSF 3629
1622149_	99.2	5	hq2	UP000092096	Pseudogymnoascus sp. 05NY08
1678846_	93.0	2	hq2	UP000266453	Alternaria sp. MG1
176275_	99.3	5	hq2	UP000235728	Beauveria bassiana (White muscardine disease fungus) (Tritirachium shiotae)
179993_	98.1	3	hq2	UP000037904	Fusarium langsethiae
1810919_	95.5	1	hq2	UP000256690	Aspergillus mulundensis
1813822_	97.5	5	hq2	UP000189293	Xylariales sp. No.14919
182096_	97.7	1	hq2	UP000637239	Aspergillus chevalieri (Eurotium chevalieri)
1835702_	98.0	2	hq2	UP000177622	Penicillium arizonense
1851006_	98.4	5	hq2	UP000054266	Phialophora macrospora
1964551_	97.4	5	hq2	UP000531561	Botrytis fragariae
2010991_	94.4	1	hq2	UP000277212	Fusarium kuroshium
205686_	97.1	5	hq2	UP000651452	Ascochyta lentis
2060905_	99.4	5	hq2	UP000224080	Blastomyces parvus
2070753_	89.2	1	hq2	UP000266188	Aspergillus sclerotialis
2082293_	98.0	5	hq2	UP000235672	Hyaloscypha hepaticicola
209559_	97.7	2	hq2	UP000326931	Petromyces alliaceus (Aspergillus alliaceus)
215243_	97.0	5	hq2	UP000053342	Exophiala oligosperma
2175873_	97.7	2	hq2	UP000639643	Colletotrichum musicola
2175906_	98.5	2	hq2	UP000654918	Colletotrichum plurivorum
227321_	94.2	1	hq2	UP000000560	Emericella nidulans (strain FGSC A4 / ATCC 38163 / CBS 112.46 / NRRL 194 / M139) (Aspergillus nidulans)
229533_	99.6	1	hq2	UP000070720	Gibberella zeae (strain ATCC MYA-4620 / CBS 123657 / FGSC 9075 / NRRL 31084 / PH-1) (Wheat head blight fungus) (Fusarium graminearum)
229535_	97.1	4	hq2	UP000037696	Penicillium nordicum
236234_	99.1	5	hq2	UP000183809	Diplodia corticola
2364996_	97.4	1	hq2	UP000605986	Fusarium austroafricanum
242507_	98.6	5	hq2	UP000009058	Pyricularia oryzae (strain 70-15 / ATCC MYA-4617 / FGSC 8958) (Rice blast fungus) (Magnaporthe oryzae)
246410_	98.7	5	hq2	UP000001261	Coccidioides immitis (strain RS) (Valley fever fungus)
254877_	91.7	1	hq2	UP000191342	Penicillium flavigenum
2604345_	91.3	2	hq2	UP000287144	Fusarium oligoseptatum
264951_	97.1	5	hq2	UP000283841	Byssochlamys spectabilis (Paecilomyces variotii)
2675880_	98.1	3	hq2	UP000265631	Fusarium flagelliforme
2692428_	95.2	1	hq2	UP000626568	Fusarium sp. NRRL 66182
27334_	98.7	1	hq2	UP000030143	Penicillium expansum (Blue mold rot fungus)
278938_	98.7	5	hq2	UP000297229	Botrytis elliptica
282569_	98.0	3	hq2	UP000604273	Fusarium gaditjirri
2839758_	98.6	5	hq2	UP000631181	Penicillium ucsense
28548_	97.0	5	hq2	UP000624404	Sclerotinia trifoliorum
290292_	93.5	1	hq2	UP000218381	Penicillium occitanis (nom. inval.)
321614_	98.3	5	hq2	UP000001055	Phaeosphaeria nodorum (strain SN15 / ATCC MYA-4574 / FGSC 10173) (Glume blotch fungus) (Parastagonospora nodorum)
327505_	98.5	1	hq2	UP000219602	Fusarium oxysporum f. sp. radicis-cucumerinum
329884_	92.3	1	hq2	UP000309340	Friedmanniomyces simplex
329885_	97.1	1	hq2	UP000310066	Friedmanniomyces endolithicus
331117_	98.3	1	hq2	UP000006702	Neosartorya fischeri (strain ATCC 1020 / DSM 3700 / CBS 544.65 / FGSC A1164 / JCM 1740 / NRRL 181 / WB 181) (Aspergillus fischerianus)
33178_	97.9	3	hq2	UP000452235	Aspergillus terreus
332648_	99.8	5	hq2	UP000001798	Botryotinia fuckeliana (strain B05.10) (Noble rot fungus) (Botrytis cinerea)
334819_	98.7	4	hq2	UP000009096	Gibberella moniliformis (strain M3125 / FGSC 7600) (Maize ear and stalk rot fungus) (Fusarium verticillioides)
340414_	96.2	1	hq2	UP000653565	Aspergillus fumigatiaffinis
342668_	99.8	5	hq2	UP000091956	Pseudogymnoascus verrucosus
344612_	98.7	3	hq2	UP000006701	Aspergillus clavatus (strain ATCC 1007 / CBS 513.65 / DSM 816 / NCTC 3887 / NRRL 1 / QM 1276 / 107)
348802_	99.2	5	hq2	UP000054342	Exophiala xenobiotica
357750_	98.4	5	hq2	UP000237631	Cercospora berteroae
36050_	99.0	1	hq2	UP000091967	Fusarium poae
36643_	97.4	1	hq2	UP000325780	Aspergillus avenaceus
36646_	98.3	1	hq2	UP000191500	Penicillium coprophilum
367110_	99.2	5	hq2	UP000001805	Neurospora crassa (strain ATCC 24698 / 74-OR23-1A / CBS 708.71 / DSM 1257 / FGSC 987)
40296_	97.9	3	hq2	UP000030104	Penicillium italicum (Blue mold)
41062_	97.8	1	hq2	UP000326565	Aspergillus leporis
413071_	98.7	5	hq2	UP000007115	Hypocrea virens (strain Gv29-8 / FGSC 10586) (Gliocladium virens) (Trichoderma virens)
416450_	99.1	1	hq2	UP000191672	Penicillium antarcticum
41984_	97.2	2	hq2	UP000326950	Aspergillus tamarii
425011_	93.6	2	hq2	UP000006706	Aspergillus niger (strain ATCC MYA-4892 / CBS 513.88 / FGSC A1513)
426418_	95.5	1	hq2	UP000001471	Pyrenophora tritici-repentis (strain Pt-1C-BFP) (Wheat tan spot fungus) (Drechslera tritici-repentis)
42673_	98.6	2	hq2	UP000236664	Gibberella nygamai (Bean root rot disease fungus) (Fusarium nygamai)
42677_	98.6	3	hq2	UP000547976	Gibberella subglutinans (Fusarium subglutinans)
42747_	97.3	3	hq2	UP000567885	Fusarium heterosporum
431241_	97.2	5	hq2	UP000008984	Hypocrea jecorina (strain QM6a) (Trichoderma reesei)
441959_	97.3	5	hq2	UP000001745	Talaromyces stipitatus (strain ATCC 10500 / CBS 375.48 / QM 6759 / NRRL 1006) (Penicillium stipitatum)
441960_	97.6	5	hq2	UP000001294	Talaromyces marneffei (strain ATCC 18224 / CBS 334.59 / QM 7333) (Penicillium marneffei)
443226_	97.1	5	hq2	UP000002497	Coccidioides posadasii (strain RMSCC 757 / Silveira) (Valley fever fungus)
45133_	97.5	5	hq2	UP000325902	Lasiodiplodia theobromae
452589_	97.9	5	hq2	UP000005426	Hypocrea atroviridis (strain ATCC 20476 / IMI 206040) (Trichoderma atroviride)
454130_	96.0	2	hq2	UP000054771	Aspergillus calidoustus
474922_	96.7	1	hq2	UP000613401	Colletotrichum gloeosporioides (Anthracnose fungus) (Glomerella cingulata)
47803_	97.1	1	hq2	UP000582016	Fusarium phyllophilum
485398_	99.0	1	hq2	UP000694050	Fusarium oxysporum f. sp. rapae
48697_	96.2	2	hq2	UP000055045	Penicillium freii
500485_	97.2	4	hq2	UP000000724	Penicillium rubens (strain ATCC 28089 / DSM 1075 / NRRL 1951 / Wisconsin 54-1255) (Penicillium chrysogenum)
502779_	97.2	5	hq2	UP000002059	Paracoccidioides lutzii (strain ATCC MYA-826 / Pb01) (Paracoccidioides brasiliensis)
5062_	95.5	1	hq2	UP000190312	Aspergillus oryzae (Yellow koji mold)
5067_	98.3	2	hq2	UP000326532	Aspergillus parasiticus
5078_	97.7	3	hq2	UP000070168	Penicillium patulum (Penicillium griseofulvum)
510516_	83.6	1	hq2	UP000006564	Aspergillus oryzae (strain ATCC 42149 / RIB 40) (Yellow koji mold)
515849_	98.1	5	hq2	UP000001197	Podospora anserina (strain S / ATCC MYA-4624 / DSM 980 / FGSC 10383) (Pleurage anserina)
535722_	98.5	5	hq2	UP000002669	Arthroderma gypseum (strain ATCC MYA-4604 / CBS 118893) (Microsporum gypseum)
5454_	97.1	5	hq2	UP000076837	Didymella rabiei (Chickpea ascochyta blight fungus) (Mycosphaerella rabiei)
54673_	98.2	5	hq2	UP000297527	Botryotinia convoluta
5507_	99.8	1	hq2	UP000558688	Fusarium oxysporum (Fusarium vascular wilt)
5514_	98.5	3	hq2	UP000266152	Fusarium sporotrichioides
554155_	97.8	5	hq2	UP000002035	Arthroderma otae (strain ATCC MYA-4605 / CBS 113480) (Microsporum canis)
5544_	98.0	5	hq2	UP000034112	Trichoderma harzianum (Hypocrea lixii)
559298_	97.3	5	hq2	UP000002038	Blastomyces gilchristii (strain SLH14081) (Blastomyces dermatitidis)
5599_	98.7	2	hq2	UP000077248	Alternaria alternata (Alternaria rot fungus) (Torula alternata)
56646_	99.6	1	hq2	UP000245910	Fusarium venenatum
56676_	97.4	1	hq2	UP000546213	Fusarium pseudocircinatum
569365_	98.2	5	hq2	UP000054466	Cladophialophora immunda
573508_	98.2	1	hq2	UP000094569	Aspergillus cristatus (Chinese Fuzhuan brick tea-fermentation fungus) (Eurotium cristatum)
574789_	97.4	5	hq2	UP000504636	Mytilinidion resinicola
576137_	99.0	5	hq2	UP000184330	Phialocephala subalpina
60169_	92.9	1	hq2	UP000191408	Penicillium polonicum
60172_	98.8	2	hq2	UP000191612	Penicillium solitum
60175_	97.9	1	hq2	UP000191691	Penicillium nalgiovense
602072_	91.9	1	hq2	UP000188318	Aspergillus carbonarius (strain ITEM 5010)
61420_	97.4	2	hq2	UP000326268	Aspergillus caelatus
644352_	98.1	5	hq2	UP000006039	Gaeumannomyces tritici (strain R3-111a-1) (Wheat and barley take-all root rot fungus) (Gaeumannomyces graminis var. tritici)
645133_	98.5	3	hq2	UP000008782	Colletotrichum graminicola (strain M1.001 / M2 / FGSC 10212) (Maize anthracnose fungus) (Glomerella graminicola)
655819_	98.3	5	hq2	UP000002762	Beauveria bassiana (strain ARSEF 2860) (White muscardine disease fungus) (Tritirachium shiotae)
655827_	95.3	1	hq2	UP000002499	Metarhizium acridum (strain CQMa 102)
656916_	97.3	1	hq2	UP000231358	Aspergillus arachidicola
656917_	97.8	2	hq2	UP000326289	Aspergillus minisclerotigenes
658429_	97.6	5	hq2	UP000011064	Pseudogymnoascus destructans (strain ATCC MYA-4855 / 20631-21) (Bat white-nose syndrome fungus) (Geomyces destructans)
660025_	88.8	1	hq2	UP000002489	Fusarium oxysporum (strain Fo5176) (Fusarium vascular wilt)
660029_	99.6	2	hq2	UP000030753	Fusarium oxysporum NRRL 32931
660122_	97.1	1	hq2	UP000005206	Fusarium vanettenii (strain ATCC MYA-4622 / CBS 123669 / FGSC 9596 / NRRL 45880 / 77-13-4) (Fusarium solani subsp. pisi)
665079_	99.2	5	hq2	UP000001312	Sclerotinia sclerotiorum (strain ATCC 18683 / 1980 / Ss-1) (White mold) (Whetzelinia sclerotiorum)
665912_	99.1	1	hq2	UP000016934	Cochliobolus sativus (strain ND90Pr / ATCC 201652) (Common root rot and spot blotch fungus) (Bipolaris sorokiniana)
671987_	97.2	1	hq2	UP000016935	Exserohilum turcicum (strain 28A) (Northern leaf blight fungus) (Setosphaeria turcica)
675120_	97.9	5	hq2	UP000016933	Dothistroma septosporum (strain NZE10 / CBS 128990) (Red band needle blight fungus) (Mycosphaerella pini)
690307_	98.2	3	hq2	UP000184546	Aspergillus aculeatus (strain ATCC 16872 / CBS 172.66 / WB 5094)
692275_	97.8	5	hq2	UP000016931	Sphaerulina musiva (strain SO2202) (Poplar stem canker fungus) (Septoria musiva)
694270_	97.6	3	hq2	UP000266234	Fusarium longipes
701091_	98.5	2	hq2	UP000016936	Cochliobolus heterostrophus (strain C5 / ATCC 48332 / race O) (Southern corn leaf blight fungus) (Bipolaris maydis)
702518_	98.3	2	hq2	UP000434172	Colletotrichum asianum
708187_	98.1	3	hq2	UP000186583	Colletotrichum chlorophyti
708197_	95.9	1	hq2	UP000076552	Colletotrichum tofieldiae
73230_	99.3	5	hq2	UP000226031	Emmonsia crescens
765867_	98.0	5	hq2	UP000077535	Pyrenochaeta sp. DS3sAY3a
765868_	98.9	5	hq2	UP000077206	Stagonospora sp. SRC1lsM3a
767769_	98.5	2	hq2	UP000184499	Aspergillus brasiliensis (strain CBS 101740 / IMI 381727 / IBT 21946)
767770_	97.8	1	hq2	UP000184304	Aspergillus tubingensis (strain CBS 134.48)
78410_	98.3	3	hq2	UP000050424	Neonectria ditissima
78861_	98.0	3	hq2	UP000536711	Fusarium acutatum
78864_	96.2	1	hq2	UP000532311	Fusarium globosum
80884_	97.2	1	hq2	UP000305883	Colletotrichum higginsianum
858893_	97.3	5	hq2	UP000007304	Exophiala dermatitidis (strain ATCC 34100 / CBS 525.76 / NIH/UT8656) (Black yeast) (Wangiella dermatitidis)
861557_	97.5	1	hq2	UP000001067	Pyrenophora teres f. teres (strain 0-1) (Barley net blotch fungus) (Drechslera teres f. teres)
87229_	99.1	5	hq2	UP000297280	Botrytis porri
914237_	98.8	5	hq2	UP000178129	Rhynchosporium commune
91492_	99.1	1	hq2	UP000036893	Aspergillus udagawae
91928_	99.0	5	hq2	UP000053328	Exophiala spinifera
91943_	97.3	1	hq2	UP000276864	Hortaea werneckii
930089_	99.4	1	hq2	UP000053841	Cochliobolus carbonum (strain 26-R-13) (Maize leaf spot fungus) (Bipolaris zeicola)
933388_	99.1	3	hq2	UP000019376	Penicillium oxalicum (strain 114-2 / CGMCC 5302) (Penicillium decumbens)
97331_	97.0	5	hq2	UP000283090	Arthrobotrys flagrans
983964_	98.6	5	hq2	UP000241690	Trichoderma harzianum CBS 226.95
986946_	97.7	2	hq2	UP000326799	Aspergillus novoparasiticus
1052685_	99.1	5	hq2	UP000250043	Obba rivulosa
1076256_	99.0	5	hq2	UP000218334	Armillaria solidipes
1095629_	97.6	5	hq2	UP000054477	Laccaria amethystina LaAM-08-1
114155_	99.2	5	hq2	UP000292082	Dichomitus squalens
1220926_	99.7	5	hq2	UP000014254	Mucor circinelloides f. circinelloides (strain 1006PhL) (Mucormycosis agent) (Calyptromyces circinelloides)
1295533_	98.7	4	hq2	UP000094065	Cryptococcus amylolentus CBS 6039
1296096_	99.3	4	hq2	UP000094020	Kwoniella pini CBS 10737
1296100_	99.5	4	hq2	UP000092730	Kwoniella bestiolae CBS 10118
1296120_	97.8	4	hq2	UP000092666	Kwoniella heveanensis BCC8398
1296121_	99.2	4	hq2	UP000078595	Kwoniella dejecticola CBS 10117
1314672_	98.7	5	hq2	UP000077086	Peniophora sp. CONT
1314674_	97.2	5	hq2	UP000054007	Cylindrobasidium torrendii FP15055 ss-10
1314771_	97.8	5	hq2	UP000078512	Linnemannia elongata AG-77
1314778_	97.9	5	hq2	UP000308197	Polyporus arcularius HHB13444
1314782_	99.3	5	hq2	UP000076761	Neolentinus lepideus HHB14362 ss-1
1314783_	98.7	5	hq2	UP000076727	Daedalea quercina L-15889
1314785_	98.9	5	hq2	UP000076871	Laetiporus sulphureus 93-53
1314790_	97.4	5	hq2	UP000193498	Basidiobolus meristosporus CBS 931.73
1314800_	98.7	5	hq2	UP000092154	Rhizopogon vinicolor AM-OR11-026
1314807_	97.8	5	hq2	UP000297245	Dendrothele bispora (strain CBS 962.96)
1328759_	99.4	5	hq2	UP000313359	Lentinus tigrinus ALCF2SS1-6
1330018_	98.0	5	hq2	UP000076738	Calocera viscosa (strain TUFC12733)
1331196_	99.4	4	hq2	UP000092583	Kwoniella mangroviensis CBS 10435
1340429_	97.1	5	hq2	UP000242254	Rhizopus microsporus ATCC 52813
1353009_	99.6	5	hq2	UP000193067	Trametes coccinea (strain BRFM310) (Pycnoporus coccineus)
1354746_	99.0	5	hq2	UP000031056	Ordospora colligata OC4
13706_	97.2	5	hq2	UP000242180	Syncephalastrum racemosum (Filamentous fungus)
1381753_	98.3	5	hq2	UP000017559	Moniliophthora roreri (strain MCA 2997) (Cocoa frosty pod rot fungus) (Crinipellis roreri)
139420_	98.8	5	hq2	UP000256964	Polyporus brumalis
1708541_	78.7	1	hq2	UP000310685	Wallemia mellicola
1734106_	98.4	4	hq2	UP000322225	Kwoniella shandongensis
1805483_	99.5	5	hq2	UP000185944	Nematocida displodere
1882483_	97.1	5	hq2	UP000246740	Testicularia cyperi
1883078_	98.8	5	hq2	UP000322482	Dentipellis sp. KUC8613
1913371_	99.2	5	hq2	UP000054524	Nematocida ausubeli (strain ATCC PRA-371 / ERTm2) (Nematode killer fungus)
2126942_	98.7	5	hq2	UP000015241	Fomitopsis schrenkii (Brown rot fungus)
214684_	99.5	3	hq2	UP000002149	Cryptococcus neoformans var. neoformans serotype D (strain JEC21 / ATCC MYA-565) (Filobasidiella neoformans)
230819_	97.5	5	hq2	UP000307440	Coprinopsis marcescibilis (Agaric fungus) (Psathyrella marcescibilis)
237631_	99.4	5	hq2	UP000000561	Ustilago maydis (strain 521 / FGSC 9021) (Corn smut fungus)
245174_	78.9	1	hq2	UP000310689	Wallemia ichthyophaga
269621_	97.8	5	hq2	UP000198372	Microbotryum intermedium
27342_	98.2	5	hq2	UP000053477	Schizopora paradoxa
284813_	100.0	5	hq2	UP000000819	Encephalitozoon cuniculi (strain GB-M1) (Microsporidian parasite)
307758_	99.5	5	hq2	UP000658997	Ustilago bromivora
34475_	98.6	5	hq2	UP000298390	Rhodofomes roseus
39966_	98.7	5	hq2	UP000076154	Hypsizygus marmoreus (White beech mushroom) (Agaricus marmoreus)
40302_	97.2	5	hq2	UP000034350	Vairimorpha ceranae
436010_	98.4	5	hq2	UP000076532	Fibularhizoctonia sp. CBS 109695
47427_	99.0	5	hq2	UP000217790	Armillaria gallica (Bulbous honey fungus) (Armillaria bulbosa)
50990_	98.9	5	hq2	UP000294933	Rickenella mellea
5286_	98.4	5	hq2	UP000199069	Rhodotorula toruloides (Yeast) (Rhodosporidium toruloides)
5353_	98.1	5	hq2	UP000188533	Lentinula edodes (Shiitake mushroom) (Lentinus edodes)
5364_	98.4	5	hq2	UP000305948	Heliocybe sulcata
58291_	97.0	5	hq2	UP000242381	Rhizopus microsporus
588596_	97.0	5	hq2	UP000234323	Rhizophagus irregularis
64648_	97.1	5	hq2	UP000603453	Mucor saturninus
670483_	98.6	5	hq2	UP000030669	Gloeophyllum trabeum (strain ATCC 11539 / FP-39264 / Madison 617) (Brown rot fungus)
683840_	98.1	5	hq2	UP000017200	Microbotryum lychnidis-dioicae (strain p1A1 Lamole / MvSl-1064) (Anther smut fungus)
685588_	98.8	5	hq2	UP000027222	Galerina marginata (strain CBS 339.88)
686832_	97.9	5	hq2	UP000053424	Hebeloma cylindrosporum h7
68775_	98.2	5	hq2	UP000308652	Crucibulum laeve
703135_	97.2	5	hq2	UP000242287	Amanita thiersii Skay4041
718367_	97.9	5	hq2	UP000365756	Peniophora sp. CBMAI 1063
747525_	97.1	5	hq2	UP000030671	Heterobasidion irregulare (strain TC 32-1)
763665_	87.2	2	hq2	UP000242474	Coemansia reversa (strain ATCC 12441 / NRRL 1564)
765440_	97.3	5	hq2	UP000054166	Piloderma croceum (strain F 1598)
84607_	98.3	5	hq2	UP000521872	Agrocybe pediades
84751_	98.9	5	hq2	UP000323386	Pseudozyma flocculosa
84753_	98.2	5	hq2	UP000053758	Pseudozyma antarctica (Yeast) (Candida antarctica)
90262_	98.6	5	hq2	UP000193560	Absidia repens
91626_	97.7	5	hq2	UP000053815	Mucor ambiguus
930990_	97.6	5	hq2	UP000027195	Botryobasidium botryosum FD-172 SS1
930991_	97.7	5	hq2	UP000054538	Paxillus rubicundulus Ve08.2h10
930992_	98.3	5	hq2	UP000054485	Suillus luteus UH-Slu-Lm8-n1
933084_	99.5	5	hq2	UP000027265	Jaapia argillacea MUCL 33604
945553_	98.3	5	hq2	UP000054270	Hypholoma sublateritium (strain FD-334 SS-4)
436907_	95.4	3	hq	UP000000267	Vanderwaltozyma polyspora (strain ATCC 22028 / DSM 70294 / BCRC 21397 / CBS 2163 / NBRC 10782 / NRRL Y-8283 / UCD 57-17) (Kluyveromyces polysporus)
1124627_	45.7	3	hq	UP000004997	Brettanomyces bruxellensis AWRI1499
1206466_	95.8	5	hq	UP000009328	Wickerhamomyces ciferrii (strain ATCC 14091 / BCRC 22168 / CBS 111 / JCM 3599 / NBRC 0793 / NRRL Y-1031 F-60-10) (Yeast) (Pichia ciferrii)
13370_	94.1	3	hq	UP000290900	Brettanomyces naardenensis (Yeast)
2028339_	93.3	3	hq	UP000285775	Spathaspora sp. JA1
284591_	95.6	5	hq	UP000001300	Yarrowia lipolytica (strain CLIB 122 / E 150) (Yeast) (Candida lipolytica)
379508_	92.7	3	hq	UP000001996	Lodderomyces elongisporus (strain ATCC 11503 / CBS 2605 / JCM 1781 / NBRC 1676 / NRRL YB-4239) (Yeast) (Saccharomyces elongisporus)
45357_	93.9	3	hq	UP000244309	[Candida] haemuloni
52247_	91.5	3	hq	UP000307173	[Candida] inconspicua
5476_	86.7	4	hq	UP000536275	Candida albicans (Yeast)
5481_	96.4	5	hq	UP000449547	Diutina rugosa (Yeast) (Candida rugosa)
5486_	95.3	4	hq	UP000253472	Candida viswanathii
56408_	96.1	5	hq	UP000095728	Hanseniaspora osmophila
590646_	95.6	4	hq	UP000000707	Candida tenuis (strain ATCC 10573 / BCRC 21748 / CBS 615 / JCM 9827 / NBRC 10315 / NRRL Y-1498 / VKM Y-70) (Yeast) (Yamadazyma tenuis)
669874_	96.4	5	hq	UP000094236	Pachysolen tannophilus NRRL Y-2460
683960_	95.6	5	hq	UP000094112	Wickerhamomyces anomalus (strain ATCC 58044 / CBS 1984 / NCYC 433 / NRRL Y-366-8) (Yeast) (Hansenula anomala)
983966_	96.5	5	hq	UP000094389	Cyberlindnera jadinii (strain ATCC 18201 / CBS 1600 / BCRC 20928 / JCM 3617 / NBRC 0987 / NRRL Y-1542) (Torula yeast) (Candida utilis)
1016849_	96.1	5	hq	UP000053599	Exophiala sideris
1051890_	95.4	5	hq	UP000267821	Terfezia boudieri ATCC MYA-4762
1053134_	95.5	3	hq	UP000635477	Fusarium zealandicum
1081104_	95.6	5	hq	UP000076744	Cordyceps fumosorosea (strain ARSEF 2679) (Isaria fumosorosea)
1081914_	96.1	5	hq	UP000292795	Monosporascus sp. mg162
112416_	95.6	5	hq	UP000578531	Letharia columbiana
1182545_	96.7	5	hq	UP000027920	Exophiala aquamarina CBS 119918
1194566_	95.5	3	hq	UP000630445	Aspergillus hiratsukae
1215338_	96.6	5	hq	UP000024533	Trichophyton interdigitale (strain MR816)
1229664_	92.4	3	hq	UP000016928	Fusarium oxysporum f. sp. cubense (strain race 1) (Panama disease fungus)
1230097_	95.1	5	hq	UP000285146	Cytospora leucostoma
1245748_	93.9	3	hq	UP000215289	Aspergillus turcosus
1262450_	95.8	5	hq	UP000016923	Ophiostoma piceae (strain UAMH 11346) (Sap stain fungus)
1302712_	0	3	hq	UP000265663	Pyrenophora seminiperda CCB06
1306861_	91.2	3	hq	UP000310108	Colletotrichum tanaceti
1316194_	95.7	4	hq	UP000186955	Penicillium subrubescens
1336337_	96.0	5	hq	UP000276215	Choiromyces venosus 120613-1
1391915_	95.8	5	hq	UP000018087	Sporothrix schenckii (strain ATCC 58251 / de Perez 2211183) (Rose-picker's disease fungus)
1392247_	96.0	5	hq	UP000277580	Morchella conica CCBAS932
1399860_	96.0	5	hq	UP000226192	Ophiocordyceps australis
1403190_	75.4	3	hq	UP000033540	Aspergillus parasiticus (strain ATCC 56775 / NRRL 5862 / SRRC 143 / SU-1)
1420910_	95.2	5	hq	UP000029268	Pseudogymnoascus sp. VKM F-4516 (FW-969)
1432307_	96.4	5	hq	UP000019487	Sclerotinia borealis (strain F-4128)
1442369_	95.8	5	hq	UP000053617	Rhinocladiella mackenziei CBS 650.93
1460663_	95.7	5	hq	UP000077069	Paraphaeosphaeria sporulosa
155417_	95.9	5	hq	UP000293360	Monosporascus ibericus
1658174_	95.1	5	hq	UP000242791	Blastomyces percursus
177199_	95.8	5	hq	UP000275385	Coniochaeta pulveracea
183478_	85.6	3	hq	UP000249619	Stemphylium lycopersici
1960876_	85.3	3	hq	UP000272442	Aspergillus sp. HF37
196109_	95.9	5	hq	UP000070501	Microdochium bolleyi
2025994_	96.3	5	hq	UP000241462	Coniella lustricola
2078593_	95.2	3	hq	UP000326340	Colletotrichum shisoi
2082308_	95.0	5	hq	UP000243797	Sphaceloma murrayae
212818_	95.2	5	hq	UP000054302	Exophiala mesophila (Black yeast)
2211642_	96.4	5	hq	UP000292526	Monosporascus sp. 5C6A
2211643_	95.9	5	hq	UP000294245	Monosporascus sp. CRB-9-2
2211644_	95.3	5	hq	UP000292472	Monosporascus sp. CRB-8-3
2211645_	95.9	5	hq	UP000293831	Monosporascus sp. MG133
2211646_	95.8	5	hq	UP000292509	Monosporascus sp. MC13-8B
2211647_	95.6	5	hq	UP000291414	Monosporascus sp. GIB2
2502994_	81.4	3	hq	UP000016929	Fusarium oxysporum f. sp. cubense (strain race 4) (Panama disease fungus)
2512241_	96.1	5	hq	UP000319160	Xylaria flabelliformis
253628_	95.7	5	hq	UP000053259	Verruconis gallopava
2728926_	96.1	5	hq	UP000423986	Helotiales sp. DMI_Dod_QoI
2774352_	96.3	5	hq	UP000664768	Cadophora sp. M221
29845_	92.9	3	hq	UP000191518	Penicillium vulpinum
29856_	95.0	5	hq	UP000616885	Bionectria ochroleuca (Gliocladium roseum)
303698_	92.2	3	hq	UP000191285	Penicillium steckii
308745_	94.5	3	hq	UP000034291	Aspergillus rambellii
330879_	96.9	3	hq	UP000002530	Aspergillus fumigatus (strain ATCC MYA-4609 / CBS 101355 / FGSC A1100 / Af293) (Neosartorya fumigata)
33203_	95.1	5	hq	UP000078340	Purpureocillium lilacinum (Paecilomyces lilacinus)
341454_	96.4	5	hq	UP000298138	Ascodesmis nigricans
341663_	89.8	3	hq	UP000007963	Aspergillus terreus (strain NIH 2624 / FGSC A1156)
37992_	95.0	5	hq	UP000297716	Xylaria hypoxylon
383855_	96.1	5	hq	UP000016932	Pseudocercospora fijiensis (strain CIRAD86) (Black leaf streak disease fungus) (Mycosphaerella fijiensis)
38488_	95.2	5	hq	UP000297299	Botryotinia calthae
398673_	96.3	5	hq	UP000054821	Trichoderma gamsii
41047_	93.9	3	hq	UP000215305	Aspergillus thermomutatus
41067_	96.9	3	hq	UP000234585	Aspergillus candidus
42251_	95.5	5	hq	UP000244722	Tuber borchii (White truffle)
426428_	95.3	4	hq	UP000009097	Fusarium oxysporum f. sp. lycopersici (strain 4287 / CBS 123668 / FGSC 9935 / NRRL 34936) (Fusarium vascular wilt of tomato)
42672_	96.7	3	hq	UP000574317	Fusarium napiforme
447093_	96.4	5	hq	UP000001631	Ajellomyces capsulatus (strain G186AR / H82 / ATCC MYA-2454 / RMSCC 2432) (Darling's disease fungus) (Histoplasma capsulatum)
45130_	84.5	3	hq	UP000624244	Cochliobolus sativus (Common root rot and spot blotch fungus) (Bipolaris sorokiniana)
502780_	96.6	5	hq	UP000001628	Paracoccidioides brasiliensis (strain Pb18)
5098_	92.3	3	hq	UP000319663	Monascus purpureus (Red mold) (Monascus anka)
510952_	95.7	5	hq	UP000008513	Neurospora tetrasperma (strain FGSC 2509 / P0656)
544711_	95.5	5	hq	UP000008142	Ajellomyces capsulatus (strain H88) (Darling's disease fungus) (Histoplasma capsulatum)
5466_	92.8	3	hq	UP000295703	Colletotrichum trifolii
5516_	95.3	3	hq	UP000241587	Fusarium culmorum
55169_	95.7	5	hq	UP000572817	Botryosphaeria dothidea
560253_	96.4	5	hq	UP000593566	Letharia lupina
573729_	95.5	5	hq	UP000007322	Thermothelomyces thermophilus (strain ATCC 42464 / BCRC 31852 / DSM 1799) (Sporotrichum thermophile)
578455_	95.5	5	hq	UP000008181	Thermothielavioides terrestris (strain ATCC 38088 / NRRL 8126) (Thielavia terrestris)
58853_	95.8	5	hq	UP000241546	Trichoderma citrinoviride
685502_	96.7	5	hq	UP000660729	Pseudocercospora fuligena
694573_	95.6	5	hq	UP000078576	Valsa mali var. pyri (nom. inval.)
706561_	96.4	3	hq	UP000308549	Salinomyces thailandica
717646_	95.4	3	hq	UP000011761	Baudoinia panamericana (strain UAMH 10762) (Angels' share fungus) (Baudoinia compniacensis (strain UAMH 10762))
72228_	96.4	5	hq	UP000557566	Ophiocordyceps sinensis
756982_	96.1	5	hq	UP000008784	Arthrobotrys oligospora (strain ATCC 24927 / CBS 115.81 / DSM 1491) (Nematode-trapping fungus) (Didymozoophaga oligospora)
766039_	96.2	3	hq	UP000075602	Acidomyces richmondensis BFW
77044_	96.9	5	hq	UP000054516	Rosellinia necatrix (White root-rot fungus)
771870_	96.4	5	hq	UP000001881	Sordaria macrospora (strain ATCC MYA-333 / DSM 997 / K(L3346) / K-hell)
857340_	96.4	5	hq	UP000029964	Hapsidospora chrysogenum (strain ATCC 11550 / CBS 779.69 / DSM 880 / IAM 14645 / JCM 23072 / IMI 49137) (Acremonium chrysogenum)
86049_	96.0	5	hq	UP000094526	Cladophialophora carrionii
877507_	87.4	3	hq	UP000594364	Epichloe festucae (strain Fl1)
913774_	96.3	5	hq	UP000054321	Oidiodendron maius (strain Zn)
983644_	95.9	5	hq	UP000001610	Cordyceps militaris (strain CM01) (Caterpillar fungus)
98403_	95.6	5	hq	UP000076580	Drechmeria coniospora
101091_	95.6	5	hq	UP000093000	Choanephora cucurbitarum
101127_	96.7	5	hq	UP000242146	Hesseltinella vesiculosa
1036808_	96.4	5	hq	UP000053989	Scleroderma citrinum Foug A
1037660_	95.7	5	hq	UP000027361	Tilletiaria anomala (strain ATCC 24038 / CBS 436.72 / UBC 951)
1151754_	95.5	5	hq	UP000011976	Pseudozyma antarctica (strain T-34) (Yeast) (Candida antarctica)
117179_	95.5	5	hq	UP000078113	Tilletia walkeri
1195481_	95.5	5	hq	UP000646827	Circinella minor
1295531_	95.6	3	hq	UP000094043	Cryptococcus depauperatus CBS 7841
1296109_	95.7	3	hq	UP000053819	Cryptococcus gattii CA1280
1296110_	92.2	3	hq	UP000053392	Cryptococcus gattii VGII Ram5
1299270_	86.2	4	hq	UP000014064	Wallemia ichthyophaga (strain EXF-994 / CBS 113033)
1314776_	96.6	5	hq	UP000076798	Sistotremastrum suecicum HHB10207 ss-3
1314777_	96.2	5	hq	UP000076722	Sistotremastrum niveocremeum HHB9708
13291_	95.1	5	hq	UP000077684	Tilletia controversa (dwarf bunt fungus)
1353952_	96.5	5	hq	UP000076842	Calocera cornea HHB12733
139825_	95.9	5	hq	UP000287166	Sparassis crispa
1540922_	80.6	3	hq	UP000310189	Wallemia hederae
1803374_	95.8	5	hq	UP000263633	Rhizophagus sp. MUCL 43196
215250_	95.8	5	hq	UP000245768	Acaromyces ingoldii
2282107_	95.8	5	hq	UP000217199	Pyrrhoderma noxium
240176_	95.8	5	hq	UP000001861	Coprinopsis cinerea (strain Okayama-7 / 130 / ATCC MYA-4618 / FGSC 9003) (Inky cap fungus) (Hormographiella aspergillata)
289078_	96.7	5	hq	UP000249723	Microbotryum saponariae
35722_	96.4	5	hq	UP000054107	Parasitella parasitica
43049_	95.2	5	hq	UP000077521	Tilletia indica
44442_	95.2	5	hq	UP000612746	Umbelopsis vinacea
47428_	96.5	5	hq	UP000219338	Armillaria ostoyae (Armillaria root rot fungus)
4829_	96.7	5	hq	UP000078561	Absidia glauca (Pin mould)
5288_	96.4	5	hq	UP000311382	Rhodotorula diobovata
5322_	96.4	5	hq	UP000623687	Pleurotus ostreatus (Oyster mushroom) (White-rot fungus)
56615_	95.6	5	hq	UP000324748	Puccinia graminis f. sp. tritici
61395_	80.5	4	hq	UP000193922	Linderina pennispora
645134_	95.6	5	hq	UP000053201	Spizellomyces punctatus (strain DAOM BR117)
64571_	96.9	5	hq	UP000193648	Lobosporangium transversale
658196_	96.4	5	hq	UP000265703	Glomus cerebriforme
671144_	90.6	4	hq	UP000005242	Wallemia mellicola (strain ATCC MYA-4683 / CBS 633.66) (Wallemia sebi (CBS 633.66))
741276_	95.1	5	hq	UP000237144	Rhodotorula taiwanensis
747089_	96.4	5	hq	UP000018888	Rhizophagus irregularis (strain DAOM 181602 / DAOM 197198 / MUCL 43194) (Arbuscular mycorrhizal fungus) (Glomus intraradices)
796604_	96.7	5	hq	UP000249464	Microbotryum silenes-dioicae
86804_	96.1	5	hq	UP000324022	Ustilago trichophora
870435_	95.6	5	hq	UP000054217	Pisolithus tinctorius Marx 270
935791_	95.0	5	hq	UP000002872	Nematocida parisii (strain ERTm3) (Nematode killer fungus)
93625_	96.7	5	hq	UP000283269	Psilocybe cyanescens
94130_	95.0	5	hq	UP000247702	Rhizophagus clarus
946122_	96.3	5	hq	UP000054549	Amanita muscaria (strain Koide BX008)
948595_	96.0	5	hq	UP000011081	Vavraia culicis (isolate floridensis) (Microsporidian parasite)
97098_	96.5	5	hq	UP000650833	Mucor plumbeus
97359_	95.0	5	hq	UP000320762	Auriculariopsis ampla
980116_	96.6	5	hq	UP000521943	Tulosesus angulatus
1160507_	74.7	5	all	UP000006968	Saccharomyces arboricola (strain H-6 / AS 2.3317 / CBS 10644) (Yeast)
931890_	93.9	5	all	UP000006790	Eremothecium cymbalariae (strain CBS 270.75 / DBVPG 7215 / KCTC 17166 / NRRL Y-17582) (Yeast)
1344418_	94.9	5	all	UP000095038	Ascoidea rubescens DSM 1968
13502_	91.2	5	all	UP000662931	Eeniella nana (Yeast) (Brettanomyces nanus)
2028340_	90.8	5	all	UP000286412	Meyerozyma sp. JA9
2163413_	94.8	5	all	UP000292447	Metschnikowia aff. pulcherrima
2562755_	87.9	5	all	UP000319698	Metschnikowia sp. JCM 33374
2606893_	91.9	5	all	UP000398389	Saprochaete ingens
27322_	88.4	5	all	UP000268321	Metschnikowia bicuspidata
29833_	81.6	5	all	UP000095358	Hanseniaspora uvarum (Yeast) (Kloeckera apiculata)
306902_	91.8	5	all	UP000007703	Clavispora lusitaniae (strain ATCC 42720) (Yeast) (Candida lusitaniae)
36022_	91.1	5	all	UP000189513	Cyberlindnera fabianii (Yeast) (Hansenula fabianii)
418784_	92.8	5	all	UP000241107	[Candida] pseudohaemulonii
45607_	91.6	5	all	UP000238350	Wickerhamiella sorbophila
4926_	63.6	5	all	UP000186136	Pichia membranifaciens
675824_	89.5	5	all	UP000094385	Lipomyces starkeyi NRRL Y-11557
766949_	72.5	5	all	UP000092321	Hanseniaspora valbyensis NRRL Y-1626
767744_	83.1	5	all	UP000095023	Tortispora caseinolytica NRRL Y-17796
796027_	74.3	5	all	UP000189580	Sugiyamaella lignohabitans
857566_	93.1	5	all	UP000095009	Nadsonia fulvescens var. elongata DSM 6958
100035_	88.0	5	all	UP000481861	Massariosphaeria phaeospora
100787_	82.8	5	all	UP000044602	Verticillium longisporum
100816_	89.3	5	all	UP000078237	Madurella mycetomatis
101201_	91.6	5	all	UP000517252	Trichoderma asperellum
1035309_	93.7	5	all	UP000222788	Ceratocystis fimbriata CBS 114723
1043627_	59.4	5	all	UP000054481	Hirsutella minnesotensis 3608
1043628_	64.8	5	all	UP000024837	Drechslerella stenobrocha 248
105696_	94.5	5	all	UP000193240	Epicoccum nigrum (Soil fungus) (Epicoccum purpurascens)
1069680_	75.9	5	all	UP000011958	Pneumocystis murina (strain B123) (Mouse pneumocystis pneumonia agent) (Pneumocystis carinii f. sp. muris)
1081102_	92.3	5	all	UP000076874	Niveomyces insectorum RCEF 264
1097556_	66.1	5	all	UP000013776	Taphrina deformans (strain PYCC 5710 / ATCC 11124 / CBS 356.35 / IMI 108563 / JCM 9778 / NBRC 8474) (Peach leaf curl fungus) (Lalaria deformans)
1104152_	32.4	5	all	UP000005446	Glarea lozoyensis (strain ATCC 74030 / MF5533)
1126212_	89.6	5	all	UP000007129	Macrophomina phaseolina (strain MS6) (Charcoal rot fungus)
113226_	85.6	5	all	UP000073492	Pseudocercospora musae
1160509_	92.1	5	all	UP000275078	Ascobolus immersus RN42
1163406_	93.3	5	all	UP000036947	Tolypocladium ophioglossoides (strain CBS 100239) (Elaphocordyceps ophioglossoides)
116794_	94.7	5	all	UP000664521	Heterodermia speciosa
1170229_	94.9	5	all	UP000009882	Penicillium digitatum (strain PHI26 / CECT 20796) (Green mold)
1196081_	92.2	5	all	UP000249363	Talaromyces amestolkiae
1198029_	71.5	5	all	UP000186594	Neolecta irregularis (strain DAH-3)
1214573_	86.1	5	all	UP000034680	Diaporthe ampelina
121627_	94.2	5	all	UP000509510	Talaromyces rugulosus
1220924_	83.5	5	all	UP000030752	Cyphellophora europaea CBS 101466
1231657_	91.3	5	all	UP000193144	Clohesyomyces aquaticus
1245745_	92.8	5	all	UP000030106	Beauveria bassiana D1-5
1250544_	94.5	5	all	UP000326924	Sphaerosporella brunnea
1263415_	88.8	5	all	UP000019373	Endocarpon pusillum (strain Z07020 / HMAS-L-300199) (Lichen-forming fungus)
1268274_	53.2	5	all	UP000053110	Blumeria graminis f. sp. tritici 96224
1284197_	94.3	5	all	UP000015100	Dactylellina haptotyla (strain CBS 200.50) (Nematode-trapping fungus) (Monacrosporium haptotylum)
1286976_	78.3	5	all	UP000014074	Phaeoacremonium minimum (strain UCR-PA7) (Esca disease fungus) (Togninia minima)
1287680_	78.3	5	all	UP000013521	Botryosphaeria parva (strain UCR-NP2) (Grapevine canker fungus) (Neofusicoccum parvum)
1287681_	79.9	5	all	UP000012174	Eutypa lata (strain UCR-EL1) (Grapevine dieback disease fungus) (Eutypa armeniacae)
1314773_	16.3	5	all	UP000272025	Sodiomyces alkalinus F11
1314786_	91.9	5	all	UP000504637	Dissoconium aciculare CBS 342.82
1316785_	89.5	5	all	UP000469559	Lachnellula arida
1316786_	87.9	5	all	UP000481288	Lachnellula cervina
1316788_	91.3	5	all	UP000431533	Lachnellula hyalina
1330021_	89.0	5	all	UP000253664	Ophiocordyceps polyrhachis-furcata BCC 54312
1356009_	94.8	5	all	UP000018001	Byssochlamys spectabilis (strain No. 5 / NBRC 109023) (Paecilomyces variotii)
1391699_	83.0	5	all	UP000029329	Pseudogymnoascus sp. VKM F-3808
1392243_	87.5	5	all	UP000504638	Eremomyces bilateralis CBS 781.70
1408163_	89.9	5	all	UP000053958	Rasamsonia emersonii CBS 393.64
1408657_	75.7	5	all	UP000053447	Pneumocystis jirovecii (strain RU7) (Human pneumocystis pneumonia agent)
1420901_	59.5	5	all	UP000029338	Pseudogymnoascus sp. VKM F-3775
1420902_	83.2	5	all	UP000029299	Pseudogymnoascus sp. VKM F-4246
1420906_	88.9	5	all	UP000029327	Pseudogymnoascus sp. VKM F-4281 (FW-2241)
1420907_	87.0	5	all	UP000029288	Pseudogymnoascus sp. VKM F-4513 (FW-928)
1420909_	91.8	5	all	UP000029302	Pseudogymnoascus sp. VKM F-4515 (FW-2607)
1420913_	91.0	5	all	UP000029284	Pseudogymnoascus sp. VKM F-4518 (FW-2643)
1420914_	91.3	5	all	UP000029315	Pseudogymnoascus sp. VKM F-4519 (FW-2642)
1420915_	91.5	5	all	UP000029308	Pseudogymnoascus sp. VKM F-4520 (FW-2644)
1437433_	81.2	5	all	UP000029320	Pseudogymnoascus sp. VKM F-3557
1441469_	93.9	5	all	UP000214365	Talaromyces atroroseus
1448308_	93.0	5	all	UP000240883	Corynespora cassiicola Philippines
150374_	85.4	5	all	UP000053831	Escovopsis weberi
158046_	76.0	5	all	UP000053317	Phaeomoniella chlamydospora
1622150_	85.1	5	all	UP000092157	Pseudogymnoascus sp. 24MN13
1664694_	87.1	5	all	UP000038010	Phialophora attinorum
172621_	93.7	5	all	UP000664534	Imshaugia aleurites
1849047_	93.4	5	all	UP000256645	Coleophoma cylindrospora
1903189_	94.1	5	all	UP000664203	Alectoria fallacina
1940652_	94.7	5	all	UP000664169	Gomphillus americanus
1955775_	88.9	5	all	UP000091918	Emergomyces africanus
1974281_	93.9	5	all	UP000192386	Rachicladosporium sp. CCFEE 5018
2004951_	78.8	5	all	UP000221130	Cordyceps sp. RAO-2017
2004952_	87.3	5	all	UP000226431	Ophiocordyceps camponoti-rufipedis
2030778_	91.6	5	all	UP000562929	Ophiocordyceps camponoti-floridani
2039874_	91.3	5	all	UP000253071	Ophiocordyceps camponoti-saundersi (nom. inval.)
2039875_	90.8	5	all	UP000252748	Ophiocordyceps camponoti-leonardi (nom. inval.)
2059318_	80.8	5	all	UP000009297	Ajellomyces capsulatus (strain NAm1 / WU24) (Darling's disease fungus) (Histoplasma capsulatum)
2060906_	83.5	5	all	UP000053573	Blastomyces silverae
2070412_	93.5	5	all	UP000238813	Rutstroemia sp. NJR-2017a WRK4
2070413_	72.1	5	all	UP000238611	Rutstroemia sp. NJR-2017a BVV2
2070414_	83.2	5	all	UP000238072	Rutstroemia sp. NJR-2017a BBW
212602_	93.4	5	all	UP000286134	Erysiphe neolycopersici
215460_	87.9	5	all	UP000443090	Lachnellula occidentalis
215461_	77.6	5	all	UP000315522	Lachnellula willkommii
2249417_	65.0	5	all	UP000278137	Chaetothyriales sp. CBS 134920
2249418_	70.5	5	all	UP000274348	Chaetothyriales sp. CBS 134916
2249419_	61.3	5	all	UP000281228	Chaetothyriales sp. CBS 132003
2249420_	62.3	5	all	UP000273645	Chaetothyriales sp. CBS 135597
225359_	90.8	5	all	UP000237438	Erysiphe pulchra
2487125_	39.1	5	all	UP000283489	Scytalidium sp. 3C
252740_	93.7	5	all	UP000284375	Valsa sordida
2656787_	91.5	5	all	UP000254866	Venustampulla echinocandica
268505_	94.4	5	all	UP000037136	Ophiocordyceps unilateralis (Zombie-ant fungus) (Torrubia unilateralis)
2698480_	66.1	5	all	UP000675403	Pneumocystis sp. 'macacae'
2714763_	80.0	5	all	UP000243081	Cordyceps confragosa (Lecanicillium lecanii)
2754530_	83.1	5	all	UP000193685	Protomyces lactucae-debilis
278944_	90.7	5	all	UP000297452	Botryotinia narcissicola
284812_	81.8	5	all	UP000002485	Schizosaccharomyces pombe (strain 972 / ATCC 24843) (Fission yeast)
28573_	94.6	5	all	UP000054383	Talaromyces islandicus (Penicillium islandicum)
286661_	90.0	5	all	UP000503462	Peltaster fructicola
2867405_	71.2	5	all	UP000275772	Blumeria hordei (Barley powdery mildew) (Blumeria graminis f. sp. hordei)
2902605_	89.6	5	all	UP000671143	Histoplasma ohiense (nom. inval.)
306901_	85.8	5	all	UP000001056	Chaetomium globosum (strain ATCC 6205 / CBS 148.51 / DSM 1962 / NBRC 6347 / NRRL 1970) (Soil fungus)
321146_	91.0	5	all	UP000070133	Pseudocercospora eumusae
323545_	94.4	5	all	UP000481858	Xylaria multiplex
331657_	87.0	5	all	UP000308768	Cryomyces minteri
336722_	93.4	5	all	UP000008062	Zymoseptoria tritici (strain CBS 115943 / IPO323) (Speckled leaf blotch fungus) (Septoria tritici)
336963_	85.6	5	all	UP000002058	Uncinocarpus reesii (strain UAMH 1704)
354080_	82.3	5	all	UP000566819	Cudoniella acicularis
356882_	94.6	5	all	UP000283895	Valsa malicola
363999_	92.4	5	all	UP000286045	Xylaria grammica
364733_	93.9	5	all	UP000606974	Endocarpon pusillum
38082_	65.5	5	all	UP000663699	Pneumocystis wakefieldiae
38448_	80.6	5	all	UP000322873	Monilinia fructicola (Brown rot fungus) (Ciboria fructicola)
38457_	54.4	5	all	UP000249056	Monilinia fructigena
392613_	81.0	5	all	UP000242877	Ascosphaera apis ARSEF 7405
396776_	75.0	5	all	UP000054563	Coccidioides immitis H538.4
402676_	81.2	5	all	UP000001744	Schizosaccharomyces japonicus (strain yFS275 / FY16936) (Fission yeast)
40382_	1.5	5	all	UP000053475	Aspergillus ustus
40998_	93.4	5	all	UP000243723	Elsinoe australis
41688_	94.9	5	all	UP000233524	Lomentospora prolificans
42068_	51.7	5	all	UP000010422	Pneumocystis jirovecii (Human pneumocystis pneumonia agent)
420778_	86.2	5	all	UP000190776	Diplodia seriata
42249_	91.6	5	all	UP000246991	Tuber magnatum (white Piedmont truffle)
43265_	94.5	5	all	UP000315783	Cordyceps javanica
45235_	93.5	5	all	UP000236621	Tolypocladium capitatum
454286_	71.2	5	all	UP000054559	Coccidioides immitis RMSCC 3703
490622_	94.7	5	all	UP000266272	Trichoderma arundinaceum
498257_	35.6	5	all	UP000001611	Verticillium dahliae (strain VdLs.17 / ATCC MYA-4575 / FGSC 10137) (Verticillium wilt)
5025_	94.0	5	all	UP000433883	Venturia inaequalis (Apple scab fungus)
503106_	94.7	5	all	UP000242519	Marssonina coronariae
5037_	85.8	5	all	UP000670092	Ajellomyces capsulatus (Darling's disease fungus) (Histoplasma capsulatum)
50376_	92.6	5	all	UP000316270	Venturia effusa
519963_	82.8	5	all	UP000243515	Elaphomyces granulatus
52586_	93.8	5	all	UP000030854	Uncinula necator (Grape powdery mildew)
526221_	63.8	5	all	UP000008698	Verticillium alfalfae (strain VaMs.102 / ATCC MYA-4576 / FGSC 10136) (Verticillium wilt of alfalfa) (Verticillium albo-atrum)
544712_	80.1	5	all	UP000002624	Ajellomyces capsulatus (strain H143) (Darling's disease fungus) (Histoplasma capsulatum)
546991_	94.7	5	all	UP000015441	Blumeria graminis f. sp. hordei (strain DH14) (Barley powdery mildew) (Oidium monilioides f. sp. hordei)
5539_	92.8	5	all	UP000258309	Scytalidium lignicola (Hyphomycete)
5551_	91.0	5	all	UP000243015	Trichophyton rubrum (Athlete's foot fungus) (Epidermophyton rubrum)
559305_	84.4	5	all	UP000008864	Trichophyton rubrum (strain ATCC MYA-4607 / CBS 118892) (Athlete's foot fungus)
563466_	81.1	5	all	UP000028545	Pseudallescheria apiosperma (Scedosporium apiospermum)
574774_	94.1	5	all	UP000250140	Glonium stellatum
602034_	83.6	5	all	UP000462212	Lachnellula subtilissima
602035_	81.0	5	all	UP000469558	Lachnellula suecica
61186_	93.2	5	all	UP000326757	Monilinia laxa (Brown rot fungus) (Sclerotinia laxa)
61207_	94.0	5	all	UP000672032	Monilinia vaccinii-corymbosi
62708_	91.5	5	all	UP000283383	Golovinomyces cichoracearum
644358_	76.1	5	all	UP000011715	Magnaporthiopsis poae (strain ATCC 64411 / 73-15) (Kentucky bluegrass fungus) (Magnaporthe poae)
653667_	82.2	5	all	UP000015464	Schizosaccharomyces cryophilus (strain OY26 / ATCC MYA-4695 / CBS 11777 / NBRC 106824 / NRRL Y48691) (Fission yeast)
655863_	93.7	5	all	UP000007796	Grosmannia clavigera (strain kw1407 / UAMH 11150) (Blue stain fungus) (Graphiocladiella clavigera)
656061_	90.2	5	all	UP000006911	Tuber melanosporum (strain Mel28) (Perigord black truffle)
663331_	88.0	5	all	UP000008866	Arthroderma benhamiae (strain ATCC MYA-4681 / CBS 112371) (Trichophyton mentagrophytes)
69771_	85.4	5	all	UP000191522	Penicillium decumbens
698492_	91.1	5	all	UP000033140	Saitoella complicata (strain BCRC 22490 / CBS 7301 / JCM 7358 / NBRC 10748 / NRRL Y-17804)
72032_	85.8	5	all	UP000033483	Thielaviopsis punctulata
759272_	93.7	5	all	UP000008066	Chaetomium thermophilum (strain DSM 1495 / CBS 144.50 / IMI 039719) (Thermochaetoides thermophila)
857342_	93.6	5	all	UP000241818	Amorphotheca resinae ATCC 22711
86259_	92.9	5	all	UP000298493	Venturia nashicola
88771_	71.4	5	all	UP000034841	Ceratocystis fimbriata f. sp. platani
911162_	66.0	5	all	UP000019374	Ophiocordyceps sinensis (strain Co18 / CGMCC 3.14243) (Yarsagumba caterpillar fungus) (Hirsutella sinensis)
94208_	94.7	5	all	UP000237481	Tolypocladium paradoxum
97972_	88.8	5	all	UP000244855	Periconia macrospinosa
983965_	89.1	5	all	UP000240760	Trichoderma longibrachiatum ATCC 18648
985895_	90.7	5	all	UP000002668	Leptosphaeria maculans (strain JN3 / isolate v23.1.3 / race Av1-4-5-6-7-8) (Blackleg fungus) (Phoma lingam)
999810_	89.4	5	all	UP000008177	Botryotinia fuckeliana (strain T4) (Noble rot fungus) (Botrytis cinerea)
1001064_	36.4	5	all	UP000006141	Rhodosporidium toruloides (strain ATCC 204091 / IIP 30 / MTCC 1151) (Yeast) (Rhodotorula glutinis (strain ATCC 204091))
1003232_	90.7	5	all	UP000003163	Edhazardia aedis (strain USNM 41457) (Microsporidian parasite)
101142_	81.5	5	all	UP000613177	Thamnidium elegans
1037528_	57.3	5	all	UP000053780	Vairimorpha apis BRL 01
104341_	85.2	5	all	UP000639403	Postia placenta
104408_	68.3	5	all	UP000620104	Naganishia liquefaciens
1051891_	82.2	5	all	UP000054248	Tulasnella calospora MUT 4182
105984_	93.2	5	all	UP000279236	Apiotrichum porosum
106004_	93.9	5	all	UP000193467	Leucosporidium creatinivorum
1069443_	8.2	5	all	UP000243308	Podila verticillata NRRL 6337
1077348_	90.1	5	all	UP000230002	Ganoderma sinense ZZ0214-1
1081669_	44.0	5	all	UP000192356	Hepatospora eriocheir
1081671_	53.5	5	all	UP000192639	Enterospora canceri
1095465_	85.4	5	all	UP000310158	Bondarzewia mesenterica
109895_	93.7	5	all	UP000318582	Powellomyces hirtus
1108050_	88.7	5	all	UP000059188	Thanatephorus cucumeris (strain AG1-IB / isolate 7/3/14) (Lettuce bottom rot fungus) (Rhizoctonia solani)
1109443_	88.9	5	all	UP000007148	Serendipita indica (strain DSM 11827) (Root endophyte fungus) (Piriformospora indica)
1128425_	70.8	5	all	UP000054144	Fistulina hepatica ATCC 64428
1137138_	93.9	5	all	UP000027073	Pleurotus ostreatus PC15
1165861_	94.9	5	all	UP000054564	Puccinia striiformis f. sp. tritici PST-78
117010_	89.3	5	all	UP000565441	Tricholomella constricta
1176355_	88.8	5	all	UP000292282	Hamiltosporidium tvaerminnensis
1213189_	36.5	5	all	UP000188320	Zancudomyces culisetae (Gut fungus) (Smittium culisetae)
1220162_	83.5	5	all	UP000006757	Trichosporon asahii var. asahii (strain CBS 8904) (Yeast)
1230383_	92.3	5	all	UP000186303	Malassezia sympodialis (strain ATCC 42132) (Atopic eczema-associated yeast)
1240240_	40.7	5	all	UP000054343	Anncaliia algerae PRA109
1246581_	46.3	5	all	UP000240830	Paramicrosporidium saccamoebae
1263082_	91.0	5	all	UP000027586	Lichtheimia corymbifera JMRC:FSU:9682
1277687_	66.9	5	all	UP000053664	Pseudozyma flocculosa PF-1
1280837_	94.3	5	all	UP000245771	Meira miltonrushii
1287689_	48.1	5	all	UP000027042	Rhizoctonia solani AG-8 WAC10335
1288291_	76.3	5	all	UP000030655	Anncaliia algerae PRA339
1305733_	94.7	5	all	UP000062823	Rhodotorula sp. JG-1b
1305764_	94.9	5	all	UP000014071	Pseudozyma hubeiensis (strain SY62) (Yeast)
1306850_	92.0	5	all	UP000053712	Termitomyces sp. J132
1314781_	94.9	5	all	UP000077266	Exidia glandulosa HHB12029
1325293_	87.5	5	all	UP000613374	Mycena kentingensis (nom. inval.)
133381_	60.8	5	all	UP000245609	Smittium megazygosporum
133383_	52.4	5	all	UP000187455	Smittium mucronatum
133385_	63.1	5	all	UP000245383	Smittium simulii
133412_	59.8	5	all	UP000187283	Smittium culicis
1344416_	83.6	5	all	UP000070544	Gonapodya prolifera (strain JEL478) (Monoblepharis prolifera)
1348612_	89.8	5	all	UP000266861	Diversispora epigaea
135208_	61.6	5	all	UP000298061	Hericium alpestre
1357716_	84.7	5	all	UP000189906	Batrachochytrium salamandrivorans
1358809_	91.2	5	all	UP000014978	Spraguea lophii (strain 42_110) (Microsporidian parasite)
1365824_	3.7	5	all	UP000019377	Kalmanozyma brasiliensis (strain GHG001) (Yeast) (Pseudozyma brasiliensis)
1423351_	87.9	5	all	UP000027456	Rhizoctonia solani 123E
1432141_	85.3	5	all	UP000022910	Rhizophagus irregularis (strain DAOM 197198w) (Glomus intraradices)
146866_	65.0	5	all	UP000051530	Pseudoloma neurophilia
1485682_	34.0	5	all	UP000029725	Mitosporidium daphniae
148818_	89.2	5	all	UP000291404	Hamiltosporidium magnivora
1522189_	93.8	5	all	UP000245783	Ceraceosorus guamensis
154538_	90.2	5	all	UP000184267	Trametes pubescens (White-rot fungus)
1555241_	67.7	5	all	UP000274922	Caulochytrium protostelioides
1569628_	90.2	5	all	UP000245884	Jaminaea rosea
1582974_	80.5	5	all	UP000383932	Ceratobasidium theobromae
1603295_	93.1	5	all	UP000054361	Fungal sp. (strain No.11243)
167371_	81.1	5	all	UP000308199	Phellinidium pouzarii
1684307_	91.6	5	all	UP000245942	Pseudomicrostroma glucosiphilum
170446_	89.4	5	all	UP000650602	Ceratobasidium sp. AG-Ba
1712513_	52.5	5	all	UP000278143	Syncephalis pseudoplumigaleata
1714833_	1.2	5	all	UP000070249	Leucoagaricus sp. SymC.cos
1754190_	85.4	5	all	UP000193920	Neocallimastix californiae
1754191_	86.5	5	all	UP000193719	Piromyces finnis
1754192_	82.8	5	all	UP000193944	Anaeromyces robustus
180088_	91.6	5	all	UP000183567	Rhizopogon vesiculosus
1806994_	90.2	5	all	UP000319731	Synchytrium microbalum
181762_	93.5	5	all	UP000664032	Psilocybe cubensis (Psychedelic mushroom) (Stropharia cubensis)
181874_	94.1	5	all	UP000284842	Panaeolus cyanescens
182062_	87.9	5	all	UP000559256	Tetrapyrgos nigripes
1858805_	94.8	5	all	UP000030653	Dacryopinax primogenitus (strain DJM 731) (Brown rot fungus)
1866961_	41.3	5	all	UP000182028	Amphiamblys sp. WSBS2006
1884261_	91.9	5	all	UP000305067	Pterula gracilis
1890683_	90.1	5	all	UP000279259	Saitozyma podzolica
1907219_	44.3	5	all	UP000267251	Piptocephalis cylindrospora
192524_	94.1	5	all	UP000629468	Agaricus bisporus var. burnettii
1938954_	62.9	5	all	UP000242875	Bifiguratus adelaidae
1965284_	91.2	5	all	UP000310668	Rhodotorula sp. CCFEE 5036
1973307_	87.7	5	all	UP000467700	Cyclocybe aegerita (Black poplar mushroom) (Agrocybe aegerita)
200324_	94.0	5	all	UP000235388	Puccinia coronata f. sp. avenae
201217_	90.5	5	all	UP000559027	Leucoagaricus leucothites
2020962_	84.0	5	all	UP000232875	Malassezia vespertilionis
205917_	84.5	5	all	UP000298327	Dentipellis fragilis
2126181_	89.1	5	all	UP000636479	Mycena indigotica
215637_	80.1	5	all	UP000268162	Dimargaris cristalligena
221103_	91.5	5	all	UP000054988	Moniliophthora roreri
230812_	87.4	5	all	UP000623467	Mycena sanguinolenta
2316362_	74.8	5	all	UP000290288	Candolleomyces aberdarensis
231916_	92.8	5	all	UP000284706	Gymnopilus dilepis
2340872_	59.2	5	all	UP000278417	Endogone sp. FLAS-F59071
2447956_	76.0	5	all	UP000308730	Antrodiella citrinella
246404_	83.6	5	all	UP000320333	Chytriomyces confervae
246409_	80.2	5	all	UP000009138	Rhizopus delemar (strain RA 99-880 / ATCC MYA-4621 / FGSC 9543 / NRRL 43880) (Mucormycosis agent) (Rhizopus arrhizus var. delemar)
2480587_	91.4	5	all	UP000567179	Psilocybe cf. subviscida
2733690_	85.6	5	all	UP000620124	Mycena venus
27349_	86.1	5	all	UP000037035	Puccinia sorghi
27350_	78.2	5	all	UP000239156	Puccinia striiformis
2748771_	90.7	5	all	UP000609673	Athelia sp. TMB
2778382_	72.3	5	all	UP000663837	Tremellales sp. Tagirdzhanova-0007
278681_	15.8	5	all	UP000673691	Olpidium bornovanus
2823264_	86.4	5	all	UP000518752	Collybiopsis confluens
286115_	86.8	5	all	UP000317494	Synchytrium endobioticum
291195_	79.3	5	all	UP000282876	Tubulinosema ratisbonensis
329046_	82.2	5	all	UP000193642	Rhizoclosmatium globosum
388810_	38.7	5	all	UP000269721	Blyttiomyces helicus
401625_	86.8	5	all	UP000054845	Ceraceosorus bombacis
403673_	82.5	5	all	UP000077115	Batrachochytrium dendrobatidis (strain JEL423)
418459_	91.8	5	all	UP000008783	Puccinia graminis f. sp. tritici (strain CRL 75-36-700-3 / race SCCL) (Black stem rust fungus)
425264_	86.2	5	all	UP000269793	Malassezia restricta (strain ATCC 96810 / NBRC 103918 / CBS 7877) (Seborrheic dermatitis infection agent)
425265_	73.8	5	all	UP000008837	Malassezia globosa (strain ATCC MYA-4612 / CBS 7966) (Dandruff-associated fungus)
44941_	90.3	5	all	UP000266673	Gigaspora rosea
456999_	94.1	5	all	UP000044841	Rhizoctonia solani
481877_	54.5	5	all	UP000001742	Enterocytozoon bieneusi (strain H348) (Microsporidian parasite)
4846_	74.2	5	all	UP000253551	Rhizopus stolonifer (Rhizopus nigricans)
486041_	89.2	5	all	UP000001194	Laccaria bicolor (strain S238N-H82 / ATCC MYA-4686) (Bicoloured deceiver) (Laccaria laccata var. bicolor)
4874_	92.5	5	all	UP000439903	Gigaspora margarita
495285_	76.8	5	all	UP000683000	Boletus reticuloceps
4999_	94.7	5	all	UP000193218	Kockovaella imperatae
5217_	94.4	5	all	UP000289152	Tremella mesenterica (Jelly fungus)
5417_	57.7	5	all	UP000473826	Vanrija humicola (Yeast) (Cryptococcus humicola)
554373_	9.9	5	all	UP000000741	Moniliophthora perniciosa (strain FA553 / isolate CP02) (Witches'-broom disease fungus) (Marasmius perniciosus)
561896_	31.1	5	all	UP000001743	Postia placenta (strain ATCC 44394 / Madison 698-R) (Brown rot fungus) (Poria monticola)
5627_	83.8	5	all	UP000092993	Grifola frondosa (Maitake) (Polyporus frondosus)
5643_	88.7	5	all	UP000029665	Pycnoporus cinnabarinus (Cinnabar-red polypore) (Trametes cinnabarina)
578456_	11.9	5	all	UP000054539	Tremella mesenterica (strain ATCC 24925 / CBS 8224 / DSM 1558 / NBRC 9311 / NRRL Y-6157 / RJB 2259-6 / UBC 559-6) (Jelly fungus)
578458_	91.9	5	all	UP000007431	Schizophyllum commune (strain H4-8 / FGSC 9210) (Split gill fungus)
578459_	94.6	5	all	UP000053890	Rhodotorula graminis (strain WP1)
578460_	84.7	5	all	UP000009082	Vairimorpha ceranae (strain BRL01) (Microsporidian parasite) (Nosema ceranae)
578461_	74.0	5	all	UP000016927	Nosema bombycis (strain CQ1 / CVCC 102059) (Microsporidian parasite) (Pebrine of silkworm)
578462_	86.9	5	all	UP000054350	Allomyces macrogynus (strain ATCC 38327) (Allomyces javanicus var. macrogynus)
58919_	90.7	5	all	UP000245946	Tilletiopsis washingtonensis
597362_	92.2	5	all	UP000008493	Agaricus bisporus var. burnettii (strain JB137-S8 / ATCC MYA-4627 / FGSC 10392) (White button mushroom)
599839_	90.7	5	all	UP000006352	Fibroporia radiculosa
61424_	70.7	5	all	UP000245699	Furculomyces boomerangus
630390_	72.1	5	all	UP000005240	Puccinia triticina (isolate 1-1 / race 1 (BBBD)) (Brown leaf rust fungus)
646526_	56.7	5	all	UP000192758	Ecytonucleospora hepatopenaei
650164_	88.6	5	all	UP000008370	Phanerochaete carnosa (strain HHB-10118-sp) (White-rot fungus) (Peniophora carnosa)
658473_	88.8	5	all	UP000613580	Mycena chlorophos (Agaric fungus) (Agaricus chlorophos)
664439_	33.0	5	all	UP000053647	Paxillus involutus ATCC 200175
670580_	94.4	5	all	UP000194127	Postia placenta MAD-698-R-SB12
679940_	86.3	5	all	UP000605846	Apophysomyces ossiformis
684364_	89.7	5	all	UP000007241	Batrachochytrium dendrobatidis (strain JAM81 / FGSC 10211) (Frog chytrid fungus)
694068_	1.1	5	all	UP000053630	Fomitiporia mediterranea (strain MF3/22) (Grapevine white-rot fungus)
71717_	93.7	5	all	UP000298030	Coprinellus micaceus (Glistening ink-cap mushroom) (Coprinus micaceus)
71784_	93.9	5	all	UP000193986	Naematelia encephala
717944_	21.1	5	all	UP000054317	Trametes versicolor (strain FP-101664) (White-rot fungus) (Coriolus versicolor)
717982_	7.6	5	all	UP000006514	Auricularia subglabra (strain TFB-10046 / SS5) (White-rot fungus) (Auricularia delicata (strain TFB10046))
721885_	22.8	5	all	UP000053927	Stereum hirsutum (strain FP-91666) (White-rot fungus)
72359_	83.2	5	all	UP000011185	Trachipleistophora hominis (Microsporidian parasite)
732165_	41.2	5	all	UP000053319	Dichomitus squalens (strain LYAD-421) (Western red white-rot fungus)
73868_	47.4	5	all	UP000195826	Piromyces sp. (strain E2)
741275_	10.2	5	all	UP000054196	Punctularia strigosozonata (strain HHB-11173) (White-rot fungus)
741705_	90.2	5	all	UP000053558	Coniophora puteana (strain RWD-64-598) (Brown rot fungus)
742152_	94.5	5	all	UP000218811	Wolfiporia cocos (strain MD-104) (Brown rot fungus)
745531_	94.9	5	all	UP000053257	Phlebiopsis gigantea (strain 11061_1 CR5-6) (White-rot fungus) (Peniophora gigantea)
747676_	91.4	5	all	UP000001072	Melampsora larici-populina (strain 98AG31 / pathotype 3-4-7) (Poplar leaf rust fungus)
747725_	91.5	5	all	UP000077051	Mucor lusitanicus CBS 277.49
763407_	92.5	5	all	UP000077315	Phycomyces blakesleeanus (strain ATCC 8743b / DSM 1359 / FGSC 10004 / NBRC 33097 / NRRL 1555)
764103_	94.6	5	all	UP000009131	Mixia osmundae (strain CBS 9802 / IAM 14324 / JCM 22182 / KY 12970)
765257_	91.7	5	all	UP000054018	Pisolithus microcarpus 441
765915_	74.1	5	all	UP000193411	Catenaria anguillulae PL171
77020_	88.1	5	all	UP000037751	Malassezia pachydermatis
78915_	73.2	5	all	UP000271241	Thamnocephalis sphaerospora
796925_	79.8	5	all	UP000070444	Conidiobolus coronatus (strain ATCC 28846 / CBS 209.66 / NRRL 28638) (Delacroixia coronata)
86630_	94.0	5	all	UP000252139	Rhizopus azygosporus (Rhizopus microsporus var. azygosporus)
879819_	93.7	5	all	UP000053611	Cutaneotrichosporon oleaginosum
914234_	91.9	5	all	UP000016930	Ceriporiopsis subvermispora (strain B) (White-rot fungus) (Gelatoporia subvermispora)
91625_	94.7	5	all	UP000654370	Mortierella isabellina (Filamentous fungus) (Umbelopsis isabellina)
92696_	89.5	5	all	UP000292702	Steccherinum ochraceum
933852_	90.0	5	all	UP000054097	Serendipita vermifera MAFF 305830
936435_	88.7	5	all	UP000008063	Serpula lacrymans var. lacrymans (strain S7.3) (Dry rot fungus)
944288_	9.5	5	all	UP000053263	Plicaturopsis crispa FD-325 SS-3
944289_	45.4	5	all	UP000053593	Collybiopsis luxurians FD-317 M1
983506_	55.7	5	all	UP000011668	Thanatephorus cucumeris (strain AG1-IA) (Rice sheath blight fungus) (Rhizoctonia solani)
98765_	70.3	5	all	UP000186601	Hermanssonia centrifuga
988480_	62.7	5	all	UP000030755	Rozella allomycis (strain CSF55)
990650_	44.3	5	all	UP000054279	Sphaerobolus stellatus (strain SS14)
993615_	75.0	5	all	UP000011082	Vittaforma corneae (strain ATCC 50505) (Microsporidian parasite) (Nosema corneum)
994086_	42.3	5	all	UP000053820	Hydnomerulius pinastri MD-312
994334_	59.0	5	all	UP000268093	Jimgerdemannia flammicorona
