# Supplementary material for: Robust phylogenetic profile clustering for Saccharomyces cerevisiae proteins
Source: PeerJ. 2025 Apr 28;13:e19370. doi: 10.7717/peerj.19370 (PMC12045281; doi:10.7717/peerj.19370)
Supplement: Supplemental Information 4 [file peerj-13-19370-s004.txt]

############################################################################ 
## 
## SUPPLEMENTARY FILE PROFILE CLUSTER INFO  
## 
## The format is:  
##  $1 = agreement with complete list clustering 
##  $2 = agreement with HQ2 list clustering 
##  $3 = cluster ID 
##  $4 = clade label 
##  $5 = consensus distance (CD) 
##  $6 = consensus agreement (CA) 
##  $7 = cluster size 
##  $8 = consensus profile (1 for presence, 0 for absence) 
##  $9, etc. ... = list of UniProt accessions 
## 
############################################################################ 
1	1	4368	SACEAE	0.00191205	1	18	1111111111111111111111110000000000000000000000000000000000000000000000000000000000000000000000000000000000000000000000000000000000000000000000000000000000000000000000000000000000000000000000000000000000000000000000000000000000000000000000000000000000000000000000000000000000000000000000000000000000000000000000000000000000000000000000000000000000000000000000000000000000000000000000000000000000000000000000000000000000000000000000000000000000000000000000000000000000000000000000000000000000000000000000000000000000000000000	O13539	P10355	P22133	P38210	P38270	P38292	P38871	P40003	P40465	P43592	P47007	Q03787	Q04431	Q06058	Q08692	Q08887	Q12124	Q12359
1	1	3913	SACEAE	0.00382409	0.999809	10	1111111111111111111111110000000000010000000000000000000000000000000000000000000000000000000000000000000000000000000000000000000000000000000000000000000000000000000000000000000000000000000000000000000000000000000000000000000000000000000000000000000000000000000000000000000000000000000000000000000000000000000000000000000000000000000000000000000000000000000000000000000000000000000000000000000000000000000000000000000000000000000000000000000000000000000000000000000000000000000000000000000000000000000000000000000000000000000	P30283	P33301	P36036	P36139	P38290	P46671	P50091	Q12167	Q12192	Q99359
0.981308	1	5061	SCER	0.00191205	0.999786	107	1100000000000000000000000000000000000000000000000000000000000000000000000000000000000000000000000000000000000000000000000000000000000000000000000000000000000000000000000000000000000000000000000000000000000000000000000000000000000000000000000000000000000000000000000000000000000000000000000000000000000000000000000000000000000000000000000000000000000000000000000000000000000000000000000000000000000000000000000000000000000000000000000000000000000000000000000000000000000000000000000000000000000000000000000000000000000000000	A2P2R3	P00925	P0CX81	P17123	P24868	P32330	P32344	P32385	P32435	P32572	P33199	P33323	P33419	P36001	P36004	P36005	P36103	P36153	P36158	P36167	P36973	P37265	P38083	P38234	P38299	P38312	P38622	P38690	P38709	P38832	P39000	P39002	P39535	P39977	P39983	P40057	P40058	P40076	P40101	P40314	P40497	P40500	P40569	P40886	P43580	P47022	P47053	P47056	P47146	P48238	P48239	P50263	P53036	P53074	P53194	P53906	P53956	P53975	P53982	Q02651	Q02710	Q03205	Q03207	Q03482	Q04364	Q04705	Q04978	Q05611	Q05637	Q05827	Q05899	Q06469	Q06813	Q07738	Q07928	Q07967	Q07990	Q08110	Q08172	Q08270	Q08491	Q08553	Q08580	Q08955	Q08969	Q12020	Q12026	Q12079	Q12134	Q12138	Q12222	Q12346	Q6Q5K6	Q96VH3	Q99393	P39987	P36014	P50873	Q04201	Q12310	P08679	P36019	P11154	Q05610	P38697	Q04210	P40023
1	1	4294	SACEAE	0.00573614	0.999775	17	1111111111111111111111110000000000010000000000001000000000000000000000000000000000000000000000000000000000000000000000000000000000000000000000000000000000000000000000000000000000000000000000000000000000000000000000000000000000000000000000000000000000000000000000000000000000000000000000000000000000000000000000000000000000000000000000000000000000000000000000000000000000000000000000000000000000000000000000000000000000000000000000000000000000000000000000000000000000000000000000000000000000000000000000000000000000000000000	O13329	P25334	P26755	P36068	P36083	P38957	P46676	P48564	P50945	Q01722	Q03780	Q03782	Q06644	Q06707	Q12345	Q99316	P32801
1	1	3979	SCER	0.00382409	0.999305	11	1101000000000000000000000000000000000000000000000000000000000000000000000000000000000000000000000000000000000000000000000000000000000000000000000000000000000000000000000000000000000000000000000000000000000000000000000000000000000000000000000000000000000000000000000000000000000000000000000000000000000000000000000000000000000000000000000000000000000000000000000000000000000000000000000000000000000000000000000000000000000000000000000000000000000000000000000000000000000000000000000000000000000000000000000000000000000000000	P01094	P32448	P38215	P53174	P53222	Q06208	Q08560	P0CT86	P39547	Q12370	Q7M4S9
1	1	4593	SACEAE	0.00191205	0.998643	31	1111111111111111111111110000000000000000000000000000000000000000000000000000000000000000000000000000000000000000000000000000000000000000000000000000000000000000000000000000000000000000000000000000000000000000000000000000000000000000000000000000000000000000000000000000000000000000000000000000000000000000000000000000000000000000000000000000000000000000000000000000000000000000000000000000000000000000000000000000000000000000000000000000000000000000000000000000000000000000000000000000000000000000000000000000000000000000000	O13539	P10355	P22133	P38210	P38270	P38292	P38871	P40003	P40465	P43592	P47007	Q03787	Q04431	Q06058	Q08692	Q08887	Q12124	Q12359	P18888	P40458	P47050	Q02864	Q99299	Q12027	P38313	P40026	P53879	Q06671	P47046	Q12206	P38130
0.9	1	3890	SCER	0.00191205	0.998279	10	1000000000000000000001000000000000000000000000000000000000000000000000000000000000000000000000000000000000000000000000000000000000000000000000000000000000000000000000000000000000000000000000000000000000000000000000000000000000000000000000000000000000000000000000000000000000000000000000000000000000000000000000000000000000000000000000000000000000000000000000000000000000000000000000000000000000000000000000000000000000000000000000000000000000000000000000000000000000000000000000000000000000000000000000000000000000000000000	D6VPM8	P0C289	P38723	Q12470	P0CX10	P39551	Q02598	P38885	Q3E762	P40572
0.933333	1	4203	SCER	0.00191205	0.998215	15	1001000000000000000000000000000000000000000000000000000000000000000000000000000000000000000000000000000000000000000000000000000000000000000000000000000000000000000000000000000000000000000000000000000000000000000000000000000000000000000000000000000000000000000000000000000000000000000000000000000000000000000000000000000000000000000000000000000000000000000000000000000000000000000000000000000000000000000000000000000000000000000000000000000000000000000000000000000000000000000000000000000000000000000000000000000000000000000	P01094	P32448	P38215	P53174	P53222	Q06208	Q08560	P0CT86	P39547	Q12370	Q7M4S9	P0CX18	P40105	P42936	Q2V2P2
1	1	4034	FUNGI	0.0152964	0.997929	12	1011111111111111111111111111111111111111111111111111111111111111111111111111111111111111111111111111111111111111111111111111111111111111111111111111111111111111111111111111111111111111111111111111111111111111111111111111111111111111111111111111111111111111111111111111111111111111111111111111111111111111111111111111111111111111111111111111111111111111111111111111111111111111111111111111111111111111111111111111111111111111111111111111111011111111011011111111110111110111111111111111111111111111111111111111111111011110111	P07702	P17505	P24814	P36775	P53254	P38067	P25038	P38959	P12689	Q12511	P38635	P47039
0.913043	0.983696	5175	SCER	0.00191205	0.997506	184	1100000000000000000000000000000000000000000000000000000000000000000000000000000000000000000000000000000000000000000000000000000000000000000000000000000000000000000000000000000000000000000000000000000000000000000000000000000000000000000000000000000000000000000000000000000000000000000000000000000000000000000000000000000000000000000000000000000000000000000000000000000000000000000000000000000000000000000000000000000000000000000000000000000000000000000000000000000000000000000000000000000000000000000000000000000000000000000	A2P2R3	P00925	P0CX81	P17123	P24868	P32330	P32344	P32385	P32435	P32572	P33199	P33323	P33419	P36001	P36004	P36005	P36103	P36153	P36158	P36167	P36973	P37265	P38083	P38234	P38299	P38312	P38622	P38690	P38709	P38832	P39000	P39002	P39535	P39977	P39983	P40057	P40058	P40076	P40101	P40314	P40497	P40500	P40569	P40886	P43580	P47022	P47053	P47056	P47146	P48238	P48239	P50263	P53036	P53074	P53194	P53906	P53956	P53975	P53982	Q02651	Q02710	Q03205	Q03207	Q03482	Q04364	Q04705	Q04978	Q05611	Q05637	Q05827	Q05899	Q06469	Q06813	Q07738	Q07928	Q07967	Q07990	Q08110	Q08172	Q08270	Q08491	Q08553	Q08580	Q08955	Q08969	Q12020	Q12026	Q12079	Q12134	Q12138	Q12222	Q12346	Q6Q5K6	Q96VH3	Q99393	P39987	P36014	P50873	Q04201	Q12310	P08679	P36019	P11154	Q05610	P38697	Q04210	P40023	P53344	Q08907	P53226	Q04429	Q12734	Q12103	P38760	Q12351	P39534	P39548	Q12391	Q8TGN9	Q12121	Q04322	P53747	P37304	P25036	P53756	Q06817	P32874	P42222	P52489	Q07442	P53167	P54854	Q08245	P39704	P36025	P38113	Q12086	P33336	P40451	P46987	P36157	P38785	Q08416	P47009	Q01766	P43497	P04710	P07266	P32467	P0CE86	Q08990	P38899	P47055	Q2V2P3	P40167	Q04516	P39989	P32474	P38280	Q05043	P23493	Q04329	P39552	P38727	P47178	P13130	P38150	P04449	P25389	Q07500	P38354	P39728	P53315	Q08218	P47187	P53963	Q03764	P25354	P39943	P53719	Q08550	Q12282	Q08673	Q05164
1	1	3982	SACEAE	0.0114723	0.997219	11	1111111111111111111111110100000000010000000000001000001000100000000000000000000000000000000000000000000000000000000000000000000000000000000000000000000000000000000000000000000000000000000000000000000000000000000000000000000000000000000000000000000000000000000000000000000000000000000000000000000000000000000000000000000000000000000000000000000000000000000000000000000000000000000000000000000000000000000000000000000000000000000000000000000000000000000000000000000000000000000000000000000000000000000000000000000000000000000	P14291	P53865	P40219	P40563	P53294	Q03579	Q04233	Q12301	P50273	Q08213	Q03824
0.9375	0.875	4240	SCER	0.00191205	0.997012	16	1000000000000000000100000000000000000000000000000000000000000000000000000000000000000000000000000000000000000000000000000000000000000000000000000000000000000000000000000000000000000000000000000000000000000000000000000000000000000000000000000000000000000000000000000000000000000000000000000000000000000000000000000000000000000000000000000000000000000000000000000000000000000000000000000000000000000000000000000000000000000000000000000000000000000000000000000000000000000000000000000000000000000000000000000000000000000000000	P14066	P34250	Q03833	P34165	Q6Q5P6	Q2V2P6	P53343	P54070	P33401	Q04526	P17214	P38155	Q12217	P38855	P53246	P25383
1	1	3885	SACEAE	0.00382409	0.99675	10	1101111111111111111111110000000000000000000000000000000000000000000000000000000000000000000000000000000000000000000000000000000000000000000000000000000000000000000000000000000000000000000000000000000000000000000000000000000000000000000000000000000000000000000000000000000000000000000000000000000000000000000000000000000000000000000000000000000000000000000000000000000000000000000000000000000000000000000000000000000000000000000000000000000000000000000000000000000000000000000000000000000000000000000000000000000000000000000	P11978	Q02732	P20676	Q08215	P25659	P26798	Q12348	P40449	Q92316	P38956
1	1	4835	SACEAE	0.00573614	0.996079	59	1111111111111111111111110000000000010000000000001000000000000000000000000000000000000000000000000000000000000000000000000000000000000000000000000000000000000000000000000000000000000000000000000000000000000000000000000000000000000000000000000000000000000000000000000000000000000000000000000000000000000000000000000000000000000000000000000000000000000000000000000000000000000000000000000000000000000000000000000000000000000000000000000000000000000000000000000000000000000000000000000000000000000000000000000000000000000000000	O13329	P25334	P26755	P36068	P36083	P38957	P46676	P48564	P50945	Q01722	Q03780	Q03782	Q06644	Q06707	Q12345	Q99316	P32801	P14164	P38970	P25591	P33308	P53286	Q06523	Q08471	P38247	Q04438	Q06146	Q08206	P38228	P38769	P40570	Q03760	Q2V2P9	Q99395	P40577	Q12219	Q03898	Q06674	P53940	Q06071	P30283	P33301	P36036	P36139	P38290	P46671	P50091	Q12167	Q12192	Q99359	Q06604	Q12467	P40060	P40090	P42073	P53272	P39962	Q02205	P32797
1	1	4032	SCER	0.00191205	0.996017	12	1000000000000100000000000000000000000000000000000000000000000000000000000000000000000000000000000000000000000000000000000000000000000000000000000000000000000000000000000000000000000000000000000000000000000000000000000000000000000000000000000000000000000000000000000000000000000000000000000000000000000000000000000000000000000000000000000000000000000000000000000000000000000000000000000000000000000000000000000000000000000000000000000000000000000000000000000000000000000000000000000000000000000000000000000000000000000000000	P03870	P03871	Q12173	P89113	Q06139	P43542	Q12372	Q08300	Q2V2Q3	Q3E7X8	P0CX13	P36034
1	1	3905	WGD	0.00569260	0.995411	10	1101100110001001000000000000000000000000000000000000000000000000000000000000000000000000000000000000000000000000000000000000000000000000000000000000000000000000000000000000000000000000000000000000000000000000000000000000000000000000000000000000000000000000000000000000000000000000000000000000000000000000000000000000000000000000000000000000000000000000000000000000000000000000000000000000000000000000000000000000000000000000000000000000000000000000000000000000000000000000000000000000000000000000000000000000000000000000000	O13559	Q05934	P32564	P40168	P43611	P49723	Q12363	Q06616	P26343	P40218
1	1	4745	SACEAE	0.00573614	0.994763	46	1101111111111101111111110000000000000000000000000000000000000000000000000000000000000000000000000000000000000000000000000000000000000000000000000000000000000000000000000000000000000000000000000000000000000000000000000000000000000000000000000000000000000000000000000000000000000000000000000000000000000000000000000000000000000000000000000000000000000000000000000000000000000000000000000000000000000000000000000000000000000000000000000000000000000000000000000000000000000000000000000000000000000000000000000000000000000000000	P03874	P36038	P53150	Q92325	P29467	P40342	P47086	P36118	P50088	Q06150	P38282	P40532	Q03703	Q03937	P38616	Q04368	P40361	Q2V2Q1	P35727	P36138	P40065	Q06091	Q06211	Q12045	P53080	Q02803	P47129	P38180	P38265	Q06162	P53249	Q12493	Q04839	P08521	Q3E7B0	P32488	P34166	P0C268	P62651	Q08561	Q12245	Q9URQ5	Q99314	Q06324	P53718	P47107
1	1	4418	SACEAE	0.00573614	0.994719	21	1001111111111111111111110000000000000000000000000000000000000000000000000000000000000000000000000000000000000000000000000000000000000000000000000000000000000000000000000000000000000000000000000000000000000000000000000000000000000000000000000000000000000000000000000000000000000000000000000000000000000000000000000000000000000000000000000000000000000000000000000000000000000000000000000000000000000000000000000000000000000000000000000000000000000000000000000000000000000000000000000000000000000000000000000000000000000000000	P11978	Q02732	P20676	Q08215	P25659	P26798	Q12348	P40449	Q92316	P38956	P35203	P40523	Q04007	P40022	P53882	P16547	P48559	P13483	Q3E784	P40155	Q07879
0.962963	1	4524	SCETES	0.00573614	0.994618	27	1111111111111111111111111111110111111111111111111111111111111110000000000000000000000000000000000000000000000000000000000000000000000000000000000000000000000000000000000000000000000000000000000000000000000000000000000000000000000000000000000000000000000000000000000000000000000000000000000000000000000000000000000000000000000000000000000000000000000000000000000000000000000000000000000000000000000000000000000000000000000000000000000000000000000000000000000000000000000000000000000000000000000000000000000000000000000000000	P07256	P47015	P23642	P53217	P53280	P47103	P42838	P13712	P25300	P40017	P40207	P53850	P38353	P47019	P40077	Q04847	P41913	P47006	P53195	P53958	P12962	P21965	Q02969	Q12746	P38746	P47084	Q08229
1	1	4390	FUNGI	0	0.992855	19	1111111111111111111111111111111111111111111111111111111111111111111111111111111111111111111111111111111111111111111111111111111111111111111111111111111111111111111111111111111111111111111111111111111111111111111111111111111111111111111111111111111111111111111111111111111111111111111111111111111111111111111111111111111111111111111111111111111111111111111111111111111111111111111111111111111111111111111111111111111111111111111111111111111111111111111111111111111111111111111111111111111111111111111111111111111111111111111	P00447	Q05902	Q08649	P20434	P40487	P38237	Q03330	P00942	P60010	P07260	Q02336	P12709	P21827	P06786	P07263	P0CX43	P38792	Q04673	Q08962
1	1	4038	SCETES	0.00764818	0.992352	12	1111111111111111111111111111110111101111111111111111111111111110000000000000000000000000000000000000000000000000000000000000000000000000000000000000000000000000000000000000000000000000000000000000000000000000000000000000000000000000000000000000000000000000000000000000000000000000000000000000000000000000000000000000000000000000000000000000000000000000000000000000000000000000000000000000000000000000000000000000000000000000000000000000000000000000000000000000000000000000000000000000000000000000000000000000000000000000000	P38144	Q12078	P41912	Q12247	P40693	P46956	Q07657	Q06408	Q06325	P53857	Q04178	Q07979
0.9	1	3888	FUNGI	0.0172084	0.992352	10	1111111111111111111111110111111111111111111111111111111111111111111111111111111111111111111111111111111111111111111111111111111111111111111111111111111111111111111111111111111111111111111111110111111111111111111111111111111111111111111111111111111111111111111111111111111111111111111111111111111111111111111111111111111111111111111111111111111111111111111111111111111111111111111111111111111111111111111111111111111111111111111111111111111011111111011011111111110111110111111111111111111111111111111111111111111111011110111	P04076	P09624	P19735	Q07688	P05373	P47821	Q03338	Q99190	P10823	P40958
1	1	4541	SACEAE	0.00382409	0.992215	28	1111101111111111111111110000000000000000000000000000000000000000000000000000000000000000000000000000000000000000000000000000000000000000000000000000000000000000000000000000000000000000000000000000000000000000000000000000000000000000000000000000000000000000000000000000000000000000000000000000000000000000000000000000000000000000000000000000000000000000000000000000000000000000000000000000000000000000000000000000000000000000000000000000000000000000000000000000000000000000000000000000000000000000000000000000000000000000000	P08593	Q03695	P45819	P46983	P46998	Q01684	P53117	P53156	P53293	P33757	P40543	P53079	Q04396	Q07555	P11927	P38243	Q04602	P40356	P32645	Q04087	Q12262	P33306	Q12366	P52919	Q03430	P38844	Q07349	P53939
0.941176	1	4291	FUNGI	0.00382409	0.991789	17	1111111111111111111111111111111111111111111111111111111111111111111111111111111111111111111111111111111111111111111111111111111111111111111111111111111111111111111111111111111111111111111111111111111111111111111111111111111111111111111111111111111111111111111111111111111111111111111111111111111111111111111111111111111111111111111111111111111111111111111111111111111111111111111111111111111111111111111111111111111111111111111111111111111111111111111111111111111111111111111111101111111111111111111111111011111111111111111	P13188	P33298	P25627	P40970	P25443	Q99271	P39986	P42943	P13434	P15873	P38129	P38961	P25043	P53044	P33755	P40339	P42841
0.923077	1	4102	SCETES	0.00382409	0.991714	12	1111111111111111111111111111111111111111111111111111111111111110000000000000000000000000000000000000000000000000000000000000000000000000000000000000000000000000000000000000000000000000000000000000000000000000000000000000000000000000000000000000000000000000000000000000000000000000000000000000000000000000000000000000000000000000000000000000000000000000000000000000000000000000000000000000000000000000000000000000000000000000000000000000000000000000000000000000000000000000000000000000000000000000000000000000000000000000000	P06843	P53276	P39520	P40364	P40308	P40990	Q04697	P33550	Q03083	P34232	Q12082	P53736
1	1	4527	FUNGI	0.0133843	0.991573	27	1111111111111111111111111111111111111111111111111111111111111111111111111111111111111111111111111111111111111111111111111111111111111111111111111111111111111111111111111111111111111111111111111111111111111111111111111111111111111111111111111111111111111111111111111111111111111111111111111111111111111111111111111111111111111111111111111111111111111111111111111111111111111111111111111111111111111111111111111111111111111111111111111111111011111111011011111111110111110111111111111111111111111111111111111111111111011110111	P00431	P00812	P04821	P19262	P23542	P28817	P38138	P25297	P23833	P53900	P38250	Q08977	P32453	Q06436	P32573	Q04660	P07267	Q06567	Q02256	Q05636	P00890	P40496	P32497	P32476	P32495	P33759	Q12344
1	1	4335	SACEAE	0.00573614	0.991502	18	1111111111111111101111100000000000000000000000000000000000000000000000000000000000000000000000000000000000000000000000000000000000000000000000000000000000000000000000000000000000000000000000000000000000000000000000000000000000000000000000000000000000000000000000000000000000000000000000000000000000000000000000000000000000000000000000000000000000000000000000000000000000000000000000000000000000000000000000000000000000000000000000000000000000000000000000000000000000000000000000000000000000000000000000000000000000000000000	P23250	Q08984	P43598	P53032	Q07362	Q3E7A3	P32781	Q08729	P34231	P53274	Q02209	P38763	P39995	P53913	P32835	Q03063	Q3E827	Q12498
1	1	3899	FUNGI	0.0172084	0.990822	10	1111111111111111111111111111111111111111111111111111111111111111111111111111111111111111111111111111111111111111111111111111111111111111111111111111111111111111111111111111111111111111111111111111111111111111111111111111111111111110111111111111111111111111111111111111111111111111111111111111111111111111111111111111111111111111111111111111111111111111111111111111111111111111111111111111111111111111111111111111111111111111111111111111111011111111011011111111110111110111111111111111111111111111111111111011111111011110111	P04161	P40344	P33338	P53320	P22543	P53119	P31116	P53266	Q12017	Q12487
1	1	3991	FUNGI	0.0210325	0.99044	11	1011111111111111111111111111111111111111111111111111111111111111111111111111111111111111111111111111111111111111111111111111111111111111111111111111111111101111111111111111111111111111111111110111111111111111111111111111111111111111111111111111111111111111111111111111111111111111111111111111111111111111111111111111111111111111111111111111111111111111111111111111111111111111111111111111111111111111111111111111111111111111111111111111111011111111011011111111110111110111111111111111111111111111111111111011111111011110111	P08425	P09880	P40545	P53067	P22219	P38972	P53312	Q12389	P32317	P47061	P53855
0.909091	1	3980	FUNGI	0.0172084	0.99044	11	1011111111111111111111111111111111111111101111111111111111111111111111111111111111111111111111111111111111111111111111111111111111111111111111111111111111111111111111111111111111111111111111111111111111111111111111111111111111111111111111111111111111111111111111111111111111111111111111111111111111111111111111111111111111111111111111111111111111111111111111111111111111111111111111111111111111111111111111111111111111111111111111111111111011111111011011111111110111110111111111111111111111111111111111111111111111011110111	P08566	P32771	P25087	P17883	P34110	P54783	P32776	Q00402	P40061	Q12296	P32906
0.916667	1	4039	FUNGI	0.00382409	0.989802	12	1111111111111111111111111111111111111111111111111111111111111111111111111111111111111111111111111111111111111111111111111111111111111111111111111111111111111111111111111111111111111111111111111111111111111111111111111111111111111111111111111111111111111111111111111111111111111111111111111111111111111111111111111111111111111111111111111111111111111111111111111111111111111111111111111111111111111111111111111111111111111111111111111111111111111111111111111111110111111111111111111111111111111111111111111111111111011111111	P07834	P14906	P53235	P17967	P47079	P38286	Q12211	Q04062	Q08220	P22203	Q02776	Q07478
1	1	4161	FUNGI	0.00573614	0.989757	14	1011111111111111111111111111111111111111111111111111111111111111111111111111111111111111111111111111111111111111111111111111111111111111011111111111111111111111111111111111111111111111111111110111111111111111111111111111111111111111111111111111111111111111111111111111111111111111111111111111111111111111111111111111111111111111111111111111111111111111111111111111111111111111111111111111111111111111111111111111111111111111111111111111111111111111111111111111111111111111111111111111111111111111111111111111111111111111111	P06777	P38707	P48234	P23638	P25655	P32915	P22213	P30822	P32366	P38811	Q03940	P20606	P25374	Q02516
1	1	4569	FUNGI	0.0152964	0.989356	30	1111111111111111111111111111111111111111111111111111111111111111111111111111111111111111111111111111111111111111111111111111111111111111111111111111111111111111111111111111111111111111111111111111111111111111111111111111111111111111111111111111111111111111111111111111111111111111111111111111111111111111111111111111111111111111111111111111111111111111111111111111111111111111111111111111111111111111111111111111111111111111111111111111111011111111011011111111110111110111111111111111111111111111111111111011111111011110111	P00927	P21147	P53199	P53219	P52917	P32832	P07285	P17555	P38009	Q10740	P52553	P54791	P05318	P39515	P06633	P19073	Q01662	Q12091	P49017	Q12165	P21264	P53598	Q07821	P32602	P38626	P38077	P43583	Q00582	P38805	Q12028
1	1	3897	FUNGI	0.00764818	0.98891	10	1011111111111111111111111111111111111111111111111111111111111111111111111111111111111111111111111111111111111111111111111111111111111111111111111111111111111111111111111111111111111111111111111111111111111111111111111111111111111111111111111111111111111111111111111111111111111111111111111111111111111111111111111111111111111111111111111111111111111111111111111111111111111111111111111111111111111111111111111111111111111111111111111111111011111111111111111111111111110111111111111111111111111111111111111011111111111111111	P11075	P53086	Q06685	P26784	Q08925	P29703	P32368	P38011	P53258	P37291
0.928571	1	4165	FUNGI	0.00382409	0.988801	14	1011111111111111111111110111111111111111111111111111111111111111111111111111111111111111111111111111111111111111111111111111111111111111111111111111111111111111111111111111111111111111111111111111111111111111111111111111111111111111111111111111111111111111111111111111111111111111111111111111111111111111111111111111111111111111111111111111111111111111111111111111111111111111111111111111111111111111111111111111111111111111111111111111111111111111111111111111111111111111111111111111111111111111111111111111111111111111111	P04801	Q12377	P13099	P32901	P15367	P38991	P53091	P0CX29	Q12094	P43588	P50101	P20435	P32565	P38431
0.928571	1	4171	FUNGI	0.0172084	0.987845	14	1111111111111111111111111111111111111111111111111111111111111111111111111111111111111111111111111111111111111111111111111111111111111111111111111111111111111111111111111111111111111111111111110111111111111111111111111111111111111110111111111111111111111111111111111111111111111111111111111111111111111111111111111111111111111111111111111111111111111111111111111111111111111111111111111111111111111111111111111111111111111111111111111111111011111111011011111111110111110111111111111111111111111111111111111111111111011110111	P06782	P35194	P49095	P38753	P39722	P38694	P39929	P39692	Q12412	P47169	P38217	Q06338	P53112	P40565
0.772727	0.568182	4724	SCER	0.00573614	0.987485	44	1100000100001000000000000000000000000000000000000000000000000000000000000000000000000000000000000000000000000000000000000000000000000000000000000000000000000000000000000000000000000000000000000000000000000000000000000000000000000000000000000000000000000000000000000000000000000000000000000000000000000000000000000000000000000000000000000000000000000000000000000000000000000000000000000000000000000000000000000000000000000000000000000000000000000000000000000000000000000000000000000000000000000000000000000000000000000000000	O13559	Q05934	P32564	P40168	P43611	P49723	Q12363	Q06616	P26343	P40218	P38085	Q07921	Q03231	P02381	P40169	Q12048	Q99332	P0CX14	P38839	Q3E825	Q08931	P23624	Q12338	P25584	P54005	Q2V2P7	Q07653	P10863	Q04964	Q3E841	P50080	P38072	P48813	Q01649	P38084	Q04562	Q07351	P50078	Q12008	P53214	P05319	P53744	Q2V2P1	Q3E826
0.960526	0.986842	4934	FUNGI	0.00191205	0.987194	76	1111111111111111111111111111111111111111111111111111111111111111111111111111111111111111111111111111111111111111111111111111111111111111111111111111111111111111111111111111111111111111111111110111111111111111111111111111111111111111111111111111111111111111111111111111111111111111111111111111111111111111111111111111111111111111111111111111111111111111111111111111111111111111111111111111111111111111111111111111111111111111111111111111111111111111111111111111111111111111111111111111111111111111111111111111111111111111111	P00546	P20457	P02557	P30657	P53930	Q12009	P38342	P07806	P28263	P29055	P04456	P47017	P06780	P12385	P41896	Q01855	P14020	P53081	P38629	P39990	Q12461	P38820	Q06010	P11745	P32916	Q02724	P41920	P52920	P00560	Q08484	P39984	P40066	P11412	P36010	P53040	P00572	P38061	Q00362	P41810	P06778	P15454	P14126	P38628	P29496	P38861	Q00578	P40217	P07278	P38920	P16370	P32558	P54860	P07703	P12612	P32432	P39079	P0CX40	P13393	P02309	P10363	P05317	P07273	P32333	P0CX23	P32610	P06787	P36152	P0CX37	P18759	P26793	P25451	P39076	P40327	Q04491	P26321	P40078
0.978723	0.978723	4754	FUNGI	0.00191205	0.987063	47	1111111111111111111111111111111111111111111111111111111111111111111111111111111111111111111111111111111111111111111111111111111111111111111111111111111111111111111111111111111111111111111111110111111111111111111111111111111111111111111111111111111111111111111111111111111111111111111111111111111111111111111111111111111111111111111111111111111111111111111111111111111111111111111111111111111111111111111111111111111111111111111111111111111111111111111111111111111111111111111111111111111111111111111111111111111111111111111	P00546	P20457	P02557	P30657	P53930	Q12009	P38342	P07806	P28263	P29055	P04456	P47017	P06780	P12385	P41896	Q01855	P14020	P53081	P38629	P39990	Q12461	P38820	Q06010	P11745	P32916	Q02724	P41920	P52920	P00560	Q08484	P39984	P40066	P11412	P36010	P53040	P00572	P38061	Q00362	P41810	P06778	P15454	P14126	P38628	P29496	P38861	Q00578	P40217
1	0.9375	4258	FUNGI	0.0191205	0.986855	16	1111111111111111111111111111111111111111111111111111111111111111111111111111111111111111111111111111111111111111111111111111101111111111111111111111111111111111111111111111111111111111111111110111111111111111111111111111111111111111111111111111111111111111111111111111111111111111111111111111111111111111111111111111111111111111111111111111111111111111111111111111111111111111111111111101111111111111111111111111111111111111111111111111111011111111011011111111110111110111111111111111111111111111111111111111111111011110111	P02992	Q12125	P43572	P09798	P32468	P25293	P34160	P38827	P32266	P36519	P38120	Q12016	P19524	P36049	P33307	P38260
0.972973	1	4655	FUNGI	0.00382409	0.986719	37	1111111111111111111111111111111111111111111111111111111111111111111111111111111111111111111111111111111111111111111111111111111111111111111111111111111111111111111111111111111111111111111111110111111111111111111111111111111111111111111111111111111111111111111111111111111111111111111111111111111111111111111111111111111111111111111111111111111111111111111111111111111111111111111111111111111111111111111111111111111111111111111111111111111111111111111111111111111111111111111111111111111111111111111111111011111111111111111	P07284	P19454	P35728	P15180	Q06224	Q08723	P30665	P22336	P09436	P32563	P15625	P32191	P29469	P33299	P47047	P16140	P40055	P28000	P47122	P53941	P32527	P40107	Q03290	P32773	P0CX55	P40096	P16522	P53742	P20459	P38251	P32561	Q02159	P40991	P53068	P47119	Q05498	Q01939
1	1	4109	FUNGI	0.0152964	0.986616	13	1111111111111111111111111111111111111111111111111111111111111111111111111111111111111111111111111111111111111111111111111111111111111111111111111111111111111111111111111111111111111111111111110111111111111111111111111111111111111111111111111111111111111111111111111111111111111111111111111111111111111111111111111111111111111111111111111111111111111111111111111111111111111111111111111111111111111111111111111111111111111111111111111111111111110011011011111110111111111111111111111111111111111111111111111111111111011110111	P08524	P19736	Q07896	P53538	P22696	Q05521	P36037	P49955	P33203	P38121	P40541	P42935	P46957
0.944444	0.944444	4344	FUNGI	0.0191205	0.986616	18	1011111111111111111111111111111111111111111111111111111111111111111111111111111111111111111111111111111111111111111111111111111111111111111111111111111111101111111111111111111111111111111111110111111111111111111111111111111111111111111111111111111111111111111111111111111111111111111111111111111111111111111111111111111111111111111111111111111111111111111111111111111111111111111111111111111111111111111111111111111111111111111111111111111011111111011011111111110111110111111111111111111111111111111111111111111111011110111	P07259	P43636	P48525	P42839	Q01852	P53337	P11914	P33760	P40069	P40347	P47057	P46681	P18962	P23394	Q08444	Q99207	P20053	P32349
0.888889	0.888889	4336	SCETES	0.0114723	0.986509	18	1111111111111111111111110111110111111111110111111111111011111110000000000000000000000000000000000000000000000000000000000000000000000000000000000000000000000000000000000000000000000000000000000000000000000000000000000000000000000000000000000000000000000000000000000000000000000000000000000000000000000000000000000000000000000000000000000000000000000000000000000000000000000000000000000000000000000000000000000000000000000000000000000000000000000000000000000000000000000000000000000000000000000000000000000000000000000000000	P25360	P29539	Q04175	Q04377	Q03798	P39523	P40559	Q99278	P38826	Q02574	P28239	P53872	P32893	P38089	P40462	P41808	Q06011	Q08750
0.8	1	3894	FUNGI	0.0191205	0.986424	10	1111111111111111111111111111111111111111111111111111111111111111111111111111111111111111111111111111111111111111111111111111111111111111111111111111111111111111111111111111111111111111111111110111111111111111111111111111111111111111111111111111111111111111111111111111111111111111111111111111111111111111111111111111111111111111111111111111111111111111111111111111111111111111111111111101111111111111111111111111111111111111111111111111111011111111011011111111110111110111111111111111111111111111111111111011111111011110111	P00549	P23644	P47117	P22353	Q08968	P40498	P36095	P46669	P40962	Q03162
1	1	3989	FUNGI	0.0152964	0.986094	11	1111111111111111111111111111111111111111111111111111111111111111111111111111111111111111111111111111111111111111111111111111111111111111111111111111111111111111111111111111111111111111111111110111111111111111111111111111111111111111111111111111111111111111111111111111111111111111111111111111111111111111111111111111111111111111111111111111111111111111111111111111111111111111111111111111111111111111111111111111111111111111111111111111111011111111011011111111110111110111111111111111111111111111111111111111111111011110111	P00815	Q12496	P38866	P22438	P39109	P34217	P39073	P40343	P54861	Q00816	Q04212
1	1	4123	FUNGI	0.0172084	0.986027	13	1111111111111111111111111111111111111111111111111111111111111111111111111111111111111111111111111111111111111111111111111111111111111111111111111111111111111111111111111111111111111111111111110111111111111111111111111111111111111111111111111111111111111111111111111111111111111111111111111111111111111111111111111111111111111111111111111111111111111111111111111111111111111111111111111111111111111111111111111111111111111111111111111111111011111011011011111111110111110111111111111111111111111111111111111111111111011110111	P12754	P40513	P32854	Q02948	P48363	P29952	Q06218	Q08650	P38862	Q12434	P38523	P40469	P43601
1	0.980769	4794	FUNGI	0.00191205	0.985733	52	1111111111111111111111111111111111111111111111111111111111111111111111111111111111111111111111111111111111111111111111111111111111111111111111111111111111111111111111111111111111111111111111110111111111111111111111111111111111111111111111111111111111111111111111111111111111111111111111111111111111111111111111111111111111111111111111111111111111111111111111111111111111111111111111111111111111111111111111111111111111111111111111111111111111111111111111111111111111111111111111111111111111111111111111111111111111111111111	P00817	P08518	P13259	P32829	P53852	P38219	P40825	P21269	P49018	P26637	P47120	P34220	Q12189	P31412	P38829	Q06632	P54784	P46655	P53197	P54199	Q07915	Q12306	Q06543	P06242	P21576	P31115	P36132	P20424	P25582	P36421	Q12697	Q02821	Q12099	P14742	P32481	Q08162	P32379	P33297	P38624	Q07825	P40160	Q03280	P23639	P36100	P53622	Q02908	Q12464	Q06287	Q07540	Q99216	P25808	P25847
1	1	4217	FUNGI	0.0152964	0.985468	15	1111111111111111111111111111111111111111111111111111111111111111111111111111111111111111111111111111111111111111111111111111111111111111111111111111111111111111111111111111111111111111111111111111111111111111111111111111111111111110111111111111111111111111111111111111111111111111111111111111111111111111111111111111111111111111111111111111111111111111111111111111111111111111111111111111111111111111111111111111111111111111111111111111111011111111011011111111110111110111111111111111111111111111111111111111111111011110111	O13525	P32178	Q12408	P18408	P36150	P40051	P40312	P40506	P53065	Q06005	P28241	P20485	Q06631	P33775	P38127
1	1	4399	FUNGI	0.0152964	0.984895	20	1111111111111111111111111111111111101111111111111111111111111111111111111111111111111111111111111111111111111111111111111111111111111111111111111111111111111111111111111111111111111111111111111111111111111111111111111111111111111111111111111111111111111111111111111111111111111111111111111111111111111111111111111111111111111111111111111111111111111111111111111111111111111111111111111111111111111111111111111111111111111111111111111111111011111111011011111111110111110111111111111111111111111111111111111111111111011110111	P14063	P32897	P27801	P39685	Q03786	Q12483	P28707	Q12432	P40566	Q06321	P53322	P41318	Q08601	P47130	Q03557	P32803	P38987	P40495	P38145	P40335
1	1	3893	SACEAE	0.0286807	0.984512	10	1111111111111111111111111101000000010001011000001000111101110100000000000000000000000000000000000000000000000000000000000000000000000000000000000000000000000000000000000000000000000000000000000000000000000000000000000000000000000000000000000000000000000000000000000000000000000000000000000000000000000000000000000000000000000000000000000000000000000000000000000000000000000000000000000000000000000000000000000000000000000000000000000000000000000000000000000000000000000000000000000000000000000000000000000000000000000000000	P32772	P34072	Q04748	Q3E6R5	Q12308	P38231	Q08693	P39996	Q12507	P38337
1	0.941176	4297	FUNGI	0.0191205	0.984479	17	1111111111111111111111111111111111111111111111111111111111111111111111111111111111111111111111111111111111111111111111111111111111111111111111111111111111111111111111111111111111111111111111111111111111111111111111111111111111111111111111111111111111111111111111111111111111111111111111111111111111111111111111111111111111111111111111111111111111111111111111111111111111111111111111111111111111111111111111111111111111111111111111111111111011110011011011111110110111110111111111111111111111111111111111111111111111011110111	P09457	Q06706	P36039	P35182	Q12012	Q05791	P40073	P40516	Q03151	Q05568	Q08831	P32332	P32875	Q02207	Q04338	Q06678	Q99344
1	0.916667	4043	WGD	0.0132827	0.983907	12	1111111100001011111100010000000000000000000000000000000000000000000000000000000000000000000000000000000000000000000000000000000000000000000000000000000000000000000000000000000000000000000000000000000000000000000000000000000000000000000000000000000000000000000000000000000000000000000000000000000000000000000000000000000000000000000000000000000000000000000000000000000000000000000000000000000000000000000000000000000000000000000000000000000000000000000000000000000000000000000000000000000000000000000000000000000000000000000	P08640	P0CY08	P41815	Q02203	Q03080	Q3E842	Q04921	P38967	Q06108	P42833	Q08981	P53844
0.972222	0.972222	4643	FUNGI	0.0172084	0.983748	36	1111111111111111111111111111111111111111111111111111111111111111111111111111111111111111111111111111111111111111111111111111111111111111111111111111111111101111111111111111111111111111111111110111111111111111111111111111111111111111111111111111111111111111111111111111111111111111111111111111111111111111111111111111111111111111111111111111111111111111111111111111111111111111111111111111111111111111111111111111111111111111111111111111111011111111011011111111110111110111111111111111111111111111111111111111111111011110111	P00427	P53063	P36149	P40210	Q02196	Q08951	P21372	P46947	Q04225	P35996	P40030	P40009	P49704	P40959	P33303	P35180	P07259	P43636	P48525	P42839	Q01852	P53337	P11914	P33760	P40069	P40347	P47057	P46681	P18962	P23394	Q08444	Q99207	P20053	P32349	P07991	P28004
1	1	3922	FUNGI	0.0191205	0.983556	10	1111111111111111111111111111111111111111111111111111111111111111111111111111111111111111111111111111111111111111111111111111111111111111111111111111111111111111111111111111111111111111111111111111111111111111111111111111111111111111111111111111111111111111111111111111111111111111111111111111111111111111111111111111111111111111111111111111111111111111111111111111111111111111111111111111111111111111111111111111111111111111111111111111111011111111011011111111110111110111111111111111011111111111111101111011111111011110111	P11972	P24276	P32581	P53037	P32807	P33332	P53917	P36107	Q12510	P38992
1	1	3993	FUNGI	0.00573614	0.983487	11	1011111111111111111111111111111111111111111111111111111111111111111111111111111111111111111111111111111111111111111111111111111111111111111111111111111111111111111111111111111111111111111111110111111111111111111111111111111111111111111111111111111111111111111111111111111111111111111111111111111111111111111111111111111111111111111111111111011111111111111111111111111111111111111111111111111111111111111111111111111111111111111111111111111111111111111111111111111111111111111111111111111111111111111111111111111111111111111	P06839	P10964	P08678	P53115	P53550	P10962	P24783	P27692	Q12019	P32567	Q08965
1	1	4125	ASCO	0.0458891	0.98338	13	1111111111111111111111111111111111111111111111111111111111111111111111111111111111111111111111111111111111111111111111111111111111111111111111111111111111111111111111111111111111111111111111110111111111111111111111111111111111111111111111111111111111111111111111111111111111111111111111111111111111111111111111111111111111111111111111111111111111111111111111111111111111111111111111111111111111111111100000000110000000000010000001000000100010000001000000000000000000100001001000000011111110000000001010000000110000001000100	P07277	P25270	P34240	Q04767	P42941	P32898	P40433	P47171	P38737	P53107	P53920	Q12275	Q06682
1	1	4304	FUNGI	0.0172084	0.982679	17	1111111111111111111111111111111111111111111111111111111111111111111111111111111111111111111111111111111111111111111111111111111111111111111111111111111111111111111111111111111111111111111011111111111111111111111111111111111111111111111111111111111111111111111111111111111111111111111111111111111111111111111111111111111111111111111111111111111111111111111111111111101111111111111111111111111111111111111111111111111111111111111111111111111011111111011011111111110111110111111111111111111111111111111111111111111111011110111	P05375	P22768	P38122	Q04458	P30775	Q04651	P32838	Q04779	Q06510	P18562	P32863	P32327	P38795	P80210	P10663	P35691	P16120
1	1	3923	FUNGI	0.0191205	0.982218	10	1111111111111111111111111111111111111111111111111111111111111111111111111111111111111111111111111111111111111111111111111111111111111111011111111111111111101111111111111111111111111111111111111111111111111111111111111111111111111111111111111111111111111111111111111111111111111111111111111111111111111111111111111111111111111111111111111111111111111111111111111111111111111111111111111111111111111111111111111111111111111111111111111111111011111111011011111111110111110111111111111111111111111111111111111011111111011110111	P21372	P46947	Q04225	P35996	P40030	P40009	P49704	P40959	P33303	P35180
1	1	4059	FUNGI	0.0191205	0.981836	12	1111111111111111111111111111111111111111111111111111111111111111111111111111111111111111111111111111111111111111111111111111111111111111111111111111111111111111111111111111111111111111111111110111111111111111111111111111111111111111111111111111111111111111111111111111111111111111111111111111111101111111111111111111111111111111111111111111111111111111111111111111111111111111111111111111111111111111111111111111111111111111111111111111111011111111011011111111110111110111111111111111111111111111111111111011111111011110111	P00899	P53201	Q05567	P37012	P40362	P07244	Q02767	P20436	Q01217	P23292	P25631	P53157
0.947368	1	4668	FUNGI	0.00191205	0.981785	38	1111111111111111111111111111111111111111111111111111111111111111111111111111111111111111111111111111111111111111111111111111111111111111111111111111111111111111111111111111111111111111111111111111111111111111111111111111111111111110111111111111111111111111111111111111111111111111111111111111111111111111111111111111111111111111111111111111111111111111111111111111111111111111111111111111111111111111111111111111111111111111111111111111111111111111111111111111111111111111111111111111111111111111111111111111111111111111111	P00958	P34909	Q08285	Q92317	P02994	P38205	P32469	P38912	P22579	P25560	Q02939	Q08204	P46948	P53829	P39111	Q12181	P53088	P40460	P46677	Q06505	P32458	P06243	P32914	P38111	P40093	Q07834	P38703	P21825	Q03018	P38221	Q08109	P25625	P33399	Q12196	Q12280	P32457	Q04636	Q02354
1	1	3917	FUNGI	0.0458891	0.981453	10	1111111111111111111111111111111111111111111111111111111111111111111111111111111111111111111111111111111111111111111111111111111111111111111111111111111111111111111111111111111111111111111111111111111111111111111111111111111111111111111111111111111111111111111111111111111111111111111111111111111111111111111111111111111111111111111111111111111111111111111111111111111111111111111111111111111111111111111111111110000000001111111111111110111011110001011010111110110111110111111111111111111111011111111111111011111111011110111	P06106	P38822	P40350	P50076	P40351	P53170	P53008	Q12001	P25648	P36051
0.909091	1	3984	SACEAE	0.0229446	0.981227	11	1111111111111111111111110100000100000010100000010010111000101000000000000000000000000000000000000000000000000000000000000000000000000000000000000000000000000000000000000000000000000000000000000000000000000000000000000000000000000000000000000000000000000000000000000000000000000000000000000000000000000000000000000000000000000000000000000000000000000000000000000000000000000000000000000000000000000000000000000000000000000000000000000000000000000000000000000000000000000000000000000000000000000000000000000000000000000000000	P16523	P32419	Q06820	P53122	Q06673	Q07454	Q12098	P38277	P38882	P53834	Q12455
1	0.933333	4216	FUNGI	0.0172084	0.981007	15	1111111111111111111111111111111111111111111111111111111111111111111111111111111111111111111111111111111111111111111111111111111111111111011111111111111111111111111111111111111111111111111111110111111111111111111111111111111111111111111111111111111111111111111111111111111111111111111111111111111111111111111111111111111111111111111111111111111111111111111111111111111111111111111111111111111111111111111111111111111111111111111111111111111011111111011011111111110111110111111111111111111111111111111111111111111111011110111	P00931	Q04121	P03965	P21771	P69771	Q12494	P25846	Q12251	Q06506	P10507	P18900	P54885	Q03630	P12695	P53889
0.880383	0.875598	5272	SACEAE	0.00191205	0.980638	626	1111111111111111111111110000000000000000000000000000000000000000000000000000000000000000000000000000000000000000000000000000000000000000000000000000000000000000000000000000000000000000000000000000000000000000000000000000000000000000000000000000000000000000000000000000000000000000000000000000000000000000000000000000000000000000000000000000000000000000000000000000000000000000000000000000000000000000000000000000000000000000000000000000000000000000000000000000000000000000000000000000000000000000000000000000000000000000000	O13329	P25334	P26755	P36068	P36083	P38957	P46676	P48564	P50945	Q01722	Q03780	Q03782	Q06644	Q06707	Q12345	Q99316	P32801	P14164	P38970	P25591	P33308	P53286	Q06523	Q08471	P38247	Q04438	Q06146	Q08206	P38228	P38769	P40570	Q03760	Q2V2P9	Q99395	P40577	Q12219	Q03898	Q06674	P53940	Q06071	P30283	P33301	P36036	P36139	P38290	P46671	P50091	Q12167	Q12192	Q99359	Q06604	Q12467	P40060	P40090	P42073	P53272	P39962	Q02205	P32797	P53077	Q03823	P53895	P36094	Q02796	Q05931	O13539	P10355	P22133	P38210	P38270	P38292	P38871	P40003	P40465	P43592	P47007	Q03787	Q04431	Q06058	Q08692	Q08887	Q12124	Q12359	P18888	P40458	P47050	Q02864	Q99299	Q12027	P38313	P40026	P53879	Q06671	P47046	Q12206	P38130	P06701	P17122	P40550	P34224	Q08409	P40552	P53054	P25577	P40095	Q02749	P53725	P09932	P40473	P38338	P32364	Q03085	P38284	P53061	P40063	P14724	Q12373	P21691	P48235	Q07927	P40455	Q2V2P8	Q3E7Z5	P39991	P38881	P36111	P53133	Q06134	Q12110	P40534	P35193	Q03373	Q08909	P43623	P25653	Q06148	P38146	P39976	Q99325	P53130	Q06159	Q12254	Q03029	P43618	Q12274	Q3E795	P25367	P48560	Q03661	Q07887	Q12411	Q08956	P21190	P39734	P25587	Q3E7A7	Q05777	Q12497	P32841	P40512	P47167	P53298	Q05812	P46993	Q04005	Q99176	P03874	P36038	P53150	Q92325	P29467	P40342	P47086	P36118	P50088	Q06150	P38282	P40532	Q03703	Q03937	P38616	Q04368	P40361	Q2V2Q1	P35727	P36138	P40065	Q06091	Q06211	Q12045	P53080	Q02803	P47129	P38180	P38265	Q06162	P53249	Q12493	Q04839	P08521	Q3E7B0	P32488	P34166	P0C268	P62651	Q08561	Q12245	Q9URQ5	Q99314	Q06324	P53718	P47107	Q12107	Q12421	Q12379	P24720	P48361	Q07471	P08593	Q03695	P45819	P46983	P46998	Q01684	P53117	P53156	P53293	P33757	P40543	P53079	Q04396	Q07555	P11927	P38243	Q04602	P40356	P32645	Q04087	Q12262	P33306	Q12366	P52919	Q03430	P38844	Q07349	P53939	P40316	Q06648	P42835	Q12365	P21705	P32493	P33441	P53278	Q12393	P53208	P35725	P38751	P53050	Q03208	P23250	Q08984	P43598	P53032	Q07362	Q3E7A3	P32781	Q08729	P34231	P53274	Q02209	P38763	P39995	P53913	P32835	Q03063	Q3E827	Q12498	P53316	Q12182	P25649	P42939	Q02721	P53168	P54785	Q06524	P31111	P47101	Q03236	P36041	P69852	Q07872	O14468	P38200	P40504	Q06568	Q3E830	Q08438	Q12326	P52868	P38321	P40021	Q03714	P53171	Q12171	Q03718	Q07541	Q04162	P07390	P40020	P43554	P42845	Q12072	Q06349	Q02887	Q03533	P47072	P36027	P36155	P40576	P47065	P38341	P53271	P21651	P41698	Q03981	P53159	Q08818	P38696	Q07843	P46670	Q03735	Q03899	P08468	P38872	P36141	Q12025	P22136	P35206	Q06201	P05986	Q04399	P39961	P13090	P40366	Q04814	P54115	P27472	P40975	Q08001	P38870	P40052	Q08986	P38325	P53437	Q99177	P53241	P46997	O43137	Q03233	Q3E790	P38634	P40214	Q05919	Q12318	P11978	Q02732	P20676	Q08215	P25659	P26798	Q12348	P40449	Q92316	P38956	P35203	P40523	Q04007	P40022	P53882	P16547	P48559	P13483	Q3E784	P40155	Q07879	P38272	P38833	P39543	Q06109	P38305	P53218	P48568	Q04922	P39718	P12686	Q06164	P46949	P17629	P42843	P53330	Q04279	Q04952	P47144	Q12321	P14291	P53865	P40219	P40563	P53294	Q03579	Q04233	Q12301	P50273	Q08213	Q03824	P32340	P53185	Q99373	P39011	P27895	P37296	P53891	P07252	Q08926	P53035	P32788	P39735	Q08223	P38273	Q03218	P32578	Q02831	P33304	Q05955	P43614	Q08054	Q03096	Q12445	P25579	P38229	Q12202	Q05930	P39684	Q12191	P47110	Q03769	P53248	P53139	P10592	P25361	P38700	P53896	P46958	P00330	P40955	P40014	P06775	P38246	Q07988	Q08966	P43635	P39967	Q04110	P53209	Q00723	Q07951	Q3E752	Q3E7A8	P36131	P38960	P38969	P39723	Q3E824	P40548	Q05670	Q06104	P48232	P32570	P14359	O13577	Q12044	P53890	P10080	P47005	P15790	P38346	P50106	Q00947	P22149	P40508	Q06525	P53075	P35723	P28319	P47112	Q12748	P32900	Q06204	P38854	Q02204	P32772	P34072	Q04748	Q3E6R5	Q12308	P38231	Q08693	P39996	Q12507	P38337	P38266	P39542	Q02785	Q03673	Q07622	P38348	Q05635	P43617	Q02872	Q02606	Q03362	Q04231	Q03694	P36169	Q03361	P39103	Q3E823	P16523	P32419	Q06820	P53122	Q06673	Q07454	Q12098	P38277	P38882	P53834	Q12455	P53233	P40463	P42950	Q06580	Q12144	Q07798	P34239	P50089	Q12241	P53604	P36224	P38204	Q12127	P53244	Q04658	Q08492	Q12223	P38080	P42934	P40470	P53317	P53251	P10834	P20437	Q01802	Q05778	Q08457	Q08886	P25376	P40083	P53892	Q99234	P25565	P53296	P53583	P53630	Q12212	P25573	Q12214	P20840	P43596	P32351	Q04003	P32945	P36054	P53952	P34234	P39732	P53541	Q06135	Q12194	P14772	P40043	Q05947	Q12286	P32830	P33448	P18411	P26449	P39705	P40453	Q08932	Q12418	Q08949	P13365	P40056	P39016	Q00246	Q04472	P25362	P39110	P40501	P32613	Q12242	P53851	Q04712	Q06333	P18634	P38815	P43607	Q12066	P17260	P35192	P56508	Q07799	Q12257	P39925
0.615385	0.923077	4099	SCETES	0.0133843	0.980144	13	1111111111111111111111111111100111111111111011111101111101111110000000000000000000000000000000000000000000000000000000000000000000000000000000000000000000000000000000000000000000000000000000000000000000000000000000000000000000000000000000000000000000000000000000000000000000000000000000000000000000000000000000000000000000000000000000000000000000000000000000000000000000000000000000000000000000000000000000000000000000000000000000000000000000000000000000000000000000000000000000000000000000000000000000000000000000000000000	P32342	Q05926	P53724	Q12471	P40091	Q12406	P47116	Q02983	P35198	P53289	P38201	P39102	P40522
1	1	4061	FUNGI	0.0267686	0.978808	12	1011111111111111111111111111111111111111111111111111111111111111111111111111111111111111111111111111111111111111111111111111111111111111111111111111111111111111111111111111111111111111111111110111111111111111111111111111111111111111111111111111111111111111111111111111111111111111111111111111111111111111111111111111111111111111111111111111111111111111111111111111111111111111111111111111111111111111111111111111111111101111111111111111111011110011011011111110110111110111111111111111111111011111111111111111111111011110111	P13711	P38148	P50077	P41909	Q12239	P34216	P25371	P32361	Q12133	P39524	P47154	P40075
0.961749	0.994536	5176	FUNGI	0.0152964	0.978351	183	1011111111111111111111111111111111111111111111111111111111111111111111111111111111111111111111111111111111111111111111111111111111111111111111111111111111111111111111111111111111111111111111111111111111111111111111111111111111111111111111111111111111111111111111111111111111111111111111111111111111111111111111111111111111111111111111111111111111111111111111111111111111111111111111111111111111111111111111111111111111111111111111111111111011111111011011111111110111110111111111111111111111111111111111111111111111011110111	P04046	P49167	P12868	P25574	P33767	P53868	P09620	P38796	P13134	P51601	P25615	P38323	P36062	P38137	P53970	P43599	Q05533	Q07930	P38427	P40544	P53076	P47165	Q05080	P40309	P38274	Q86ZR7	Q12142	P32604	P53152	P40459	P48445	P53154	P05694	Q04728	P15442	P24004	P38860	P13586	P14540	Q03656	P38297	P32494	P32860	P40481	P47173	P40024	P13433	P53840	P24000	P32849	Q12046	Q12504	P53129	P43564	Q00684	P47147	P53946	P49954	P06101	Q99383	P11433	Q03390	P22137	Q12754	P20484	P25646	P39744	P28834	P38797	P39702	P07251	P53839	P07275	Q06677	Q08645	P04173	P07274	P25039	P43571	P40215	P47045	Q12462	Q3E705	P17891	Q06683	P48527	Q12354	P41338	P07702	P17505	P24814	P36775	P53254	P38067	P25038	P38959	P12689	Q12511	P38635	P47039	P20049	P32857	Q06168	P53893	P35999	P08566	P32771	P25087	P17883	P34110	P54783	P32776	Q00402	P40061	Q12296	P32906	P11353	P53163	Q04002	P53886	Q03308	P08466	P53128	P18409	P17065	P36164	P38318	P32462	P53968	Q04089	P18496	P25042	P25340	P32523	P38254	P39721	Q07084	P05374	Q06497	P32582	P39956	P31373	P48558	P40206	P53238	P33328	P43556	P38213	Q03219	P39937	Q00916	P32190	P38065	Q08748	P38356	P38798	P22215	P38179	P38206	Q12232	P30620	P40085	P13663	P32799	P28777	P40529	Q04439	Q12176	P53333	Q03976	P08465	Q01477	P18544	Q99287	P39522	P41697	P53954	P38151	P50094	P05150	P47104	P38998	P07342
0.870968	0.967742	4586	FUNGI	0.0248566	0.976932	31	1111111111111111111111111111111111111111111111111111111111111111111111111111111111111111111111111111111111111111111111111111111111111111111111111111111111111111111111111111111111111111111111110111111111111111111111111111111111111111111111111111111111111111111111111111111111111111111111111111111111111111111111111111111111111111111111111111111111111111111111111111111111111111111111111111111111111111111111111111111111101111111111111111111011110011011011111110110111110111111111111111111111011111111111111111111111011110111	P06779	P10862	P38787	P36528	Q04080	P38736	Q06440	P14741	P38915	P47082	P22855	Q03722	Q05471	Q12692	P23337	P32775	Q06625	P32528	P39981	Q12680	P38149	P53871	Q04033	P39531	Q12424	Q02046	P32802	P47170	Q04119	P42826	P89102
0.981132	1	4802	FUNGI	0.00382409	0.976154	53	1111111111111111111111111111111111111111111111111111111111111111111111111111111111111111111111111111111111111111111111111111111111111111111111111111111111111111111111111111111111111111111111110111111111111111111111111111111111111111111111111111111111111111111111111111111111111111111111111111111111111111111111111111111111111111111111111111111111111111111111111111111111111111111111111111111111111111111111111111111111111111111111111111111011111111111111111111111111111111111111111111111111111111111111111111111111111111111	P02400	P53131	P52286	Q05021	Q12000	Q04410	Q12052	P40032	P48353	Q07914	P06197	P06773	P26783	P37366	P0C0W1	P07283	P39958	P32774	P30656	Q01159	P0CX35	P14743	P12887	Q06103	P25296	P29468	P32356	P31383	P32477	P32911	P32621	P39729	P51862	P46959	P40345	Q02981	P41921	P32639	Q12463	P20449	P38701	P43577	P40002	P53273	P38615	P07286	P36104	P30777	P07347	P15274	Q99260	P07807	P53600
0.974359	0.948718	4680	FUNGI	0.00764818	0.975977	39	1111111111111111111111111111111111111111111111111111111111111111111111111111111111111111111111111111111111111111111111111111111111111111111111111111111111111111111111111111111111111111111111110111111111111111111111111111111111111111111111111111111111111111111111111111111111111111111111111111111111111111111111111111111111111111111111111111111111111111111111111111111111111111111111111111111111111111111111111111111111111111111111111111111111111111011011111111111111111111111111111111111111111111111111111111111111011111111	P06100	P46969	P43124	P53769	P29478	Q04500	Q08920	Q05787	Q08446	P49775	Q02260	P53295	Q08004	P09232	Q07381	P23968	P40157	Q07508	P25491	P38088	P35817	P14680	P25641	P31539	Q12520	P35688	P36017	P20133	P35177	Q07830	P28519	P32944	Q08548	P40013	P43535	Q02554	P25578	P43321	P53759
0.888889	1	4343	SACEAE	0.0325048	0.97525	18	1111111111111111111111110100100100010010100000011010111000101110000000000000000000000000000000000000000000000000000000000000000000000000000000000000000000000000000000000000000000000000000000000000000000000000000000000000000000000000000000000000000000000000000000000000000000000000000000000000000000000000000000000000000000000000000000000000000000000000000000000000000000000000000000000000000000000000000000000000000000000000000000000000000000000000000000000000000000000000000000000000000000000000000000000000000000000000000	P16523	P32419	Q06820	P53122	Q06673	Q07454	Q12098	P38277	P38882	P53834	Q12455	P53233	P40463	P42950	Q06580	Q12144	Q07798	P34239
0.878788	1	4614	FUNGI	0.0248566	0.974448	33	1111111111111111111111111111111111111111111111111111111111111111111111111111111111111111111111111111111111111111111111111111111111111111111111111111111111111111111111111111111111111111111111111111111111111111111111111111111111111111111111111111111111111111111111111111111111111111111111111111111111111111111111111111111111111111111111111111111111111111111111111111111111111111111111111111111111111111111111111111111111111111111111111111111011111110011011111111110111110111111111111110011101111111110111111111111111010110111	P07264	P32891	Q12298	P35208	Q08972	P48236	Q12500	P21734	P53164	P38887	Q05924	P25346	P39932	P40445	Q12358	P42946	Q04792	P50264	P41835	P14284	P33202	Q04585	P42945	P47077	P19812	P23641	Q05892	P24482	P31380	P53090	P32606	P38880	P53326
0.977273	1	4732	FUNGI	0.0172084	0.972275	44	1111111111111111111111111111111111111111111111111111111111111111111111111111111111111111111111111111111111111111111111111111111111111111111111111111111111111111111111111111111111111111111111111111111111111111111111111111111111111111111111111111111111111111111111111111111111111111111111111111111111111111111111111111111111111111111111111111111111111111111111111111111111111111111111111111111111111111111111111111111111111111111111111111111011111111011011111111110111110111111111111111011111111111111101111111111111011110111	P11972	P24276	P32581	P53037	P32807	P33332	P53917	P36107	Q12510	P38992	P22224	P40011	P46683	Q12382	P43132	P53066	Q03124	P53858	P53633	P53551	Q06405	P32288	P80235	Q06409	P43569	P41695	P52893	P53721	P23060	P25639	P40046	P35844	P54781	P32471	P43122	P53599	Q99186	P25339	P53584	P48015	Q01976	P53255	Q99181	Q99385
0.6	0.4	3927	SCER	0.0152964	0.96826	10	1100010000100000000000000000000000000100100000010000000010000100000000000000000000000000000000000000000000000000000000000000000000000000000000000000000000000000000000000000000000000000000000000000000000000000000000000000000000000000000000000000000000000000000000000000000000000000000000000000000000000000000000000000000000000000000000000000000000000000000000000000000000000000000000000000000000000000000000000000000000000000000000000000000000000000000000000000000000000000000000000000000000000000000000000000000000000000000	P20438	P40041	P40353	Q02891	P36122	P39717	P53124	Q03758	P42223	P40188
0.727273	1	4003	SACEAE	0.00956023	0.967148	11	1111111111111111111111110000000000010000000000001000000000000000000000000000000000000000000000000000000000000000000000000000000000000000000000000000000000000000000000000000000000000000000000000000000000000000000000000000000000000000000000000000000000000000000000000000000000000000000000000000000000000000000000000000000000000000000000000000000000000000000000000000000000000000000000000000000000000000000000000100000000000000000000000000000000000000000000000000000000100000000000000000000000000000000000000000000000000000000	P07261	P32504	P43612	P46954	Q04461	P12383	Q05790	Q08749	P38710	P36134	Q3E829
0.958333	1	4486	FUNGI	0.0191205	0.966778	24	1111111111111111111111111111111111111111111111111111111111111111111111111111111111111111111111111111111111111111111111111111111111111111111111111111111111111111111111111111111111111111111111110111111111111111111111111111111111111111111111111111111111111111111111111111110111111111111111111111111111111111111111111111111111111111111111111111111111111111111111111111111111111111111111111111111111111111111111111111111111111111111111111111111011111111011011111111110111110111111111111111111111111111111111111011111111011110111	P00498	P21182	P80667	P15891	P40029	P16892	P25335	P38324	P39707	Q06213	P25656	P26448	P39726	P28778	P32796	P51998	P21801	Q03161	Q12116	P23796	P32588	P53915	P35127	P53540
1	1	3928	FUNGI	0.00956023	0.965392	10	1111111111111111111111111111111111111111111111111111111111111111111111111111111111111111111111111111111111111111111111111111111111111111011111111111111111111111111111111111111111111111111111111111111111111111111111111111111111111111111111111111111111111111111111111111111111111111111111111111111111111111111111111111111111111111111111111111111111111111111111111111111111111111111111111111111111111111111111111111111111111111111111111111111011111111011011111111111111111111111111111111111111111111111111111111111111111110111	P14922	P28321	P35196	P38757	P27705	P38889	P15496	P54839	P26754	Q08954
1	0.933333	4219	FUNGI	0.0191205	0.965201	15	1111111111111111111111111111111111111111111111111111111111111111111111111111111111111111111111111111111111111111111111111111111110111111111111111111111111111111111111111111111111111111111111110111111111111111111111111111111111111111111111111111111111111111111111111111111111111011111111111111111111111111111111111111111111111111111111111111111111111111111111111111111111111111111111111111111111111111111111111111111111111111111111111111111011111111011011111111110111110111111111111111111111111111111111111111111111011110111	P18851	P53867	P32502	Q06833	Q12368	P27680	P27636	P40357	P40518	P38803	P53722	P53738	Q12035	P53230	P38988
0.7	0.9	3932	FUNGI	0.0305927	0.964818	10	1111111111111111111111111111111111111111111111111111111111111111111111111111111111111111111111111111111111111111111111111111111111111111111111111111111111111111111111111111111111111111111111110111111111111111111111111111111111111111111111111111111111111111111111111111111111111111111111111111111111111111111111111111111111111111111111111111111111111111111111111111111111111111111111111111111111111111111111111111111111111111111111111111111011111111011011111111010011110111111100111011111111101111101111011111111111011110111	P15179	Q04924	Q12452	P25368	P38865	Q12156	P53264	P40468	P38263	Q06672
0.588235	0.823529	4306	SCETES	0.0114723	0.964571	17	1111111111111111110111111111110111101111111111111111111101111110000000000000000000000000000000000000000000000000000000000000000000000000000000000000000000000000000000000000000000000000000000000000000000000000000000000000000000000000000000000000000000000000000000000000000000000000000000000000000000000000000000000000000000000000000000000000000000000000000000000000000000000000000000000000000000000000000000000000000000000000000000000000000000000000000000000000000000000000000000000000000000000000000000000000000000000000000	P09937	P32343	P33894	P38295	Q03776	P27654	P38704	Q08957	Q12407	P39975	Q08226	P38315	P48524	P50109	Q03759	Q05166	Q05937
1	1	3998	ASCO	0.00764818	0.96348	10	1111111111111111111111111111111111111111111111111111111111111111111111111111111111111111111111111111111111111111111111111111111111111111111111111111111111101111111111111111111111111111111111110111111111111111111111111111111111111111111111111111111111111111111111111111111111111111111111111111111111111111111111111111111111111111111111111111111111111111111111111111111111111111111111111111111111111110000000000000000000000000000000000000000000000000000000000000000000000000000000000000000000000000000000000000000000000000000	P14737	P38131	Q02793	P43586	Q03559	Q03088	Q08193	Q12502	P48565	Q12427
1	0.956522	4470	FUNGI	0.0267686	0.959598	23	1111111111111111111111111111111111111111111111111111111111111111111111111111111111111111111111111111111111111111111111111111111111111111011111111111111111111111111111111111111111111111111111110111111111111111111111111111111111111111111111111111111111111111111111111111111111111111111111111111111111111111111111111111111111111111111111111111111111111111111111111111111111111111111111111111111111111111111111111111111111101111111111111111111011110011011011111110110111110111111111111111111111011111111111111111111111011110111	P26364	P53959	P47111	P32505	P38256	Q08448	P39923	Q06624	P40354	Q03687	P53009	P40341	Q01476	Q08760	P40493	Q12465	P32873	Q12395	P40555	P40033	Q12315	Q02799	P53615
0.944444	1	4348	FUNGI	0.0191205	0.959316	18	1111111111111111111111111111111111111111111111111111111111111111111111111111111111111111111111111111111111111111111111111111111111111111111111111111111111111111111111111111111111111111111111111111111111111111111111111111111111111111111111111111111111111111111111111111111111111111111111111111111111111111111111111111111111111111111111111111111111111111111111111111111111111111111111111111111111111111111111111111111111111111111111111111111011110111011011111110110111110111111111101111111111111111111111111111111111011110111	O13297	P40007	Q03799	Q99189	P27637	P41832	P32609	P32584	Q06551	P43574	Q04406	Q12033	P43570	P38198	P39526	P38207	Q12347	P43567
0.923077	1	4129	FUNGI	0.0172084	0.95617	13	1111111111111111111111110111111111111111011111111111111111111111111111111111111111111111111111111111111111111111111111111111111111111111111111111111111111111111111111111111111111111111111111111111111111111111111111111111111111111111111111111111111111111111111111111111111111111111111111111111111111111111111111111111111111111111111111111111111111111111111111111111111111111111111111111111111111111111111111111111111111111111111111111111111011111111011011111111110111110111111111111111111111111111111111111111111111011110111	P22516	Q04772	P38316	P35207	P42844	P40209	Q03503	Q3E793	P25568	P43589	Q01389	Q02775	Q07350
1	0.923077	4139	FUNGI	0.00764818	0.956023	13	1111111111111111111111110111111111111111111111111111111111111111111111111111111111111111111111111111111111111111111111111111111111111111111111111111111111111111111111111111111111111111111111111111111111111111111111111111111111111111111111111111111111111111111111111111111111111111111111111111111111111111111111111111111111111111111111111111111111111111111111111111111111111111111111111111111111111111111111111111111111111111111111111111111111111111011011111111111111111111111111111111111111111111111111111111111111011111111	P06100	P46969	P43124	P53769	P29478	Q04500	Q08920	Q05787	Q08446	P49775	Q02260	P53295	Q08004
0.954545	1	4453	FUNGI	0.0133843	0.954719	22	1111111111111111111111111111111111111111111111111111111111111111111111111111111111111111111111111111111111111111111111111111111111111111111111111111111111111111111111111111111111111111111111111111111111111111111111111111111111111111111111111111111111111111111111111111111111111111111111111111111111111111111111111111111111111111111111111111111111111111111111111111111111111111111111111111111111111111111111111111111111111111111111111111111011111111011011111111110111110111111111111111111111111111111111111111111111011110111	P04840	Q03897	Q12509	Q03942	Q12440	P11633	P42937	P50087	Q03795	P22516	Q04772	P38316	P35207	P42844	P40209	Q03503	Q3E793	P25568	P43589	Q01389	Q02775	Q07350
1	1	4311	FUNGI	0.0248566	0.953661	17	1111111111111111111111110111111111111111111111111111111111111111111111111111111111111111111111111111111111111111111111111111111111111101111111111111111111111111111111111111111111111111111111111111111111111111111111111111111111111111110111111111111111111111111110111111110111111111111111111111111111111111111110111111111111111111111111111111111111111111111111111111111111111111111111111111111111111111111111111111111111111111111111111111111011111111011011111111110111110111111111111111111111111111111111111111111111011110111	P19541	Q00381	Q12164	P47051	P40464	P53854	P22135	Q12272	P53223	P36113	P42847	P46996	Q08971	Q12342	Q01454	P31787	Q12049
1	0.954545	4450	FUNGI	0.0439771	0.952199	22	1111111111111111111111111111111111111111111111111111111111111111111111111111111111111111111111111111111111111111111111111111111111111111111111111111111111111111111111111111111111111111111111110111111111111111111111111111111111111111111111111111111111111111111111111111111111111111111111111111111111111111111111111111111111111111111111111111111111111111111111111111111111111111111111111111111111111111110111100111111111101111111111111011111011110111001011011010110101110011111111111111111111111111111111110001111111011110111	P06174	P13185	Q04659	P50086	P54000	Q08219	Q02873	P06738	P43590	P32795	P38281	P53108	P38888	P38164	P38962	P53394	Q12150	Q08387	P32452	P47095	Q06489	Q03677
1	1	4006	FUNGI	0.00956023	0.950808	11	1011111111111111111111111111111111111111111111111111111111111111111111111111111111111111111111111111111111111111111111111111111111111111111111111111111111111111111111111111111111111111111111110111111111111111111111111111111111111111111111111111111111111111111111111111111111111111111111111111111111111111111111111111111111111111111111111111111111111111111111111111111111111111111111111111111111111111111111111111111010111111111111111111111111111111111111111111111111111111111111111111111111111111111111111011111111111111111	P11747	P46678	Q12690	P21524	Q06504	P33333	P24279	P27810	P35197	Q12460	P32454
1	0.6	3933	FUNGI	0.0286807	0.950287	10	1111111111111111111111111111111111111111111111111111111111111111111111111111111111111111111111111111111111111111111111111110111111111111111101111111111111111111111111111111111111101111111111111111111111111111111111111111111111111111111111111111111111111111111111111111111111111101111111111111111111111111111101111111111111111111111111111111101111101111111111111111111111111111111111111111111111111101111111111111111111111111111111111111111011111111011011111111110111110111111111111111111111111111111111111111111111011110111	P09368	P27515	P35184	P53137	Q03771	Q08236	P32902	P32641	P36151	Q04067
1	1	4596	FUNGI	0.0229446	0.949547	31	1111111111111111111111111111111111111111111111111111111111111111111111111111111111111111111111111111111111111111111111111111111111111111111111111111111111111111111111111111111111111111111111110111111111111111111111111111111111111111111111111111111111111111111111111111111111111111111111111111111111111111111111111111111111111111111111111111111111111111111111111111111111111111111111111111111111111111111111110111111111111111111111111011111011111111011011111110110111110011111111111111111111111111111111111111111111011110111	P14747	P38123	Q03327	P40008	P25576	P32319	P38772	P40094	P25338	P25356	P40986	P53843	P36147	P38336	P38345	P53919	P50107	P23293	P53866	Q05863	P53971	P38197	P22804	P36166	Q04418	Q12067	P31381	Q92328	P34241	P53064	Q03012
0.642857	0.75	4557	SACEAE	0.00191205	0.949058	28	1111111111111111111111110000000000000000000000000000000000000000000000000000000000000000000000000000000000000000000000000000000000000000000000000000000000000000000000000000000000000000000000000000000000000000000000000000000000000000000000000000000000000000000000000000000000000000000000000000000000000000000000000000000000000000000000000000000000000000000000000000000000000000000000000000000000000000000000000000000000000000000000000000000000000000000000000000000000000000000000000000000000000000000000000000000000000000000	P07249	P38158	P07261	P32504	P43612	P46954	Q04461	P12383	Q05790	Q08749	P38710	P36134	Q3E829	P16521	P41901	P38720	P52911	P40328	P38271	Q03178	Q05789	P25638	P32805	Q04949	Q99380	P38695	Q12477	P37262
0.916667	1	4064	FUNGI	0.00764818	0.949012	12	1011111111111111111111111111111111111111111111111111111111111111111111111111111111111111111111111111111111111111111111111111111110111111111111111111111111111111111111111111111111111111111111110111111111111111111111111111111111111111111111111111111111111111111111111111111111111011111111111111111111111111111111111111111111111111111111111111111111111111111111111111111111111111111111111111111111111111111111111111111111111111111111111111111111111111111111111111111111111111111111111111111111111111111111111111111111111111111	P04051	P38264	P53549	Q06142	Q07953	Q12429	P05759	P0CG63	P33317	P41805	P35187	P0CX42
0.941176	0.970588	4629	FUNGI	0.0439771	0.947981	34	1111111111111111111111111111111111111111111111111111111111111111111111111111111111111111111111111111111111111111111111111111111111111111111111111111111111111111111111111111111111111111111111110111111111111111111111111111111111111111111111111111111111111111111111111111111111111111111111111111111111111111111111111111111111111111111111111111111111111111111111111111111111111111111111111111111111111111111111111110000000011111111111111110111011110001011010111110110111110111111111111111111111011111111111111111111111011110111	P04803	P53933	Q08963	P06106	P38822	P40350	P50076	P40351	P53170	P53008	Q12001	P25648	P36051	P07560	P19263	P28005	P25554	Q12447	P29453	P40454	P35190	Q07959	Q12398	P38713	P53916	Q00539	P53909	P19658	P20433	P47145	P46970	P32559	P53070	Q08278
0.9375	1	4270	FUNGI	0.0210325	0.945626	16	1111111111111111111111110101111111111111111111111111111111111111111111111111111111111011111111111111111111111111111111111111111111111111111111111111111111111111111111111111111111111111111111111111111111111111111111111111111111111111111111111111111111111111111111111111111111111111111111111111111111111111111111101111111111111111111111111111111111111111111111111111111111111111111111111111111111111111111111111111111111111111111111111111111011111111011011111111110111110111111111111111111111111111111111111111111111011110111	O74700	Q12330	Q07560	P36532	P53299	P25654	P53937	P53733	Q03705	P40005	P53173	Q6Q560	Q03554	Q04401	P87108	Q12425
1	1	4070	FUNGI	0.00956023	0.944232	12	1111111111111111111111111111111111111111111111111111111111111111111111111111111111111111111111111111111111111111111111111111111111111111111111111111111111111111111111111111111111111111111111111111111111111111111111111111111111111111111111111111111111111111111111111111111111111111111111111111111111111111111111111111111111111111111111111111111111111111111111111111111111111111111111111111111111111111111111111111111111111111111111111111111111111111111111111111011011111111111110111111111111101111111111011111111111111111111	P05453	P13574	P07269	P53297	Q12102	P17119	P53261	P50947	Q03441	P25040	Q99321	P38786
0.909091	0.977273	4740	FUNGI	0	0.942726	44	1111111111111111111111111111111111111111111111111111111111111111111111111111111111111111111111111111111111111111111111111111111111111111111111111111111111111111111111111111111111111111111111111111111111111111111111111111111111111111111111111111111111111111111111111111111111111111111111111111111111111111111111111111111111111111111111111111111111111111111111111111111111111111111111111111111111111111111111111111111111111111111111111111111111111111111111111111111111111111111111111111111111111111111111111111111111111111111	P02406	P17255	Q06538	P45976	P0CX50	P28007	Q12499	P57743	P35179	P14242	P29056	Q12749	Q05580	P20486	P36053	P43587	P38242	P47058	Q02784	Q12055	P25337	P49957	Q08273	Q3E840	P15646	Q9URQ3	P27999	Q04307	P18414	P53323	P53378	P32447	P38989	P39518	Q02753	P05750	P41807	P25045	P13382	P21951	P15436	P39008	P53331	P53942
0.857143	0.642857	4189	SCER	0.00573614	0.941273	14	1100000000000000000001100000000000000000000000000000000000000000000000000000000000000000000000000000000000000000000000000000000000000000000000000000000000000000000000000000000000000000000000000000000000000000000000000000000000000000000000000000000000000000000000000000000000000000000000000000000000000000000000000000000000000000000000000000000000000000000000000000000000000000000000000000000000000000000000000000000000000000000000000000000000000000000000000000000000000000000000000000000000000000000000000000000000000000000	P11484	P39004	Q04549	Q07655	Q12198	P38724	P23285	Q03081	P25628	P47049	P46999	P38837	P32465	Q08299
0.469388	0.816327	4786	SACEAE	0.0172084	0.940649	49	1111111111111111111111110100000000010000000000001000101000110100000000000000000000000000000000000000000000000000000000000000000000000000000000000000000000000000000000000000000000000000000000000000000000000000000000000000000000000000000000000000000000000000000000000000000000000000000000000000000000000000000000000000000000000000000000000000000000000000000000000000000000000000000000000000000000000000000000000000000000000000000000000000000000000000000000000000000000000000000000000000000000000000000000000000000000000000000	P01149	P25719	P47069	P38208	P47168	Q05905	P10622	P32800	P36116	Q04623	P38954	P47035	P38814	Q12334	P38878	Q08581	P42900	Q06107	P40045	P46946	P80967	P0CY07	P36148	P53100	Q08921	Q3E776	P0CY11	Q07963	P14681	P40450	Q06244	P54072	Q12320	P10849	Q12285	P40059	Q12179	Q08465	P32380	P38196	P39516	P32478	P32768	Q02326	P31379	P46982	P14905	P47093	Q02888
0.954545	1	4451	FUNGI	0.0172084	0.936207	22	1111111111111111111111111111111111101111111111111111111111111111111111111111111111111111111111111111111111111111111111111111111111111111111111111111111111111111111111111111111111111111111111110111111111111111111111111111111111111111111111111111111111111111111111111111111111111111111111111111111111111111111111111111111111111111111111111111111111111111111111111111111111111111111111111111111111111111111111111111111111111111111111111111111011111111011011111111110111110111111111111111111111111111111111111111111111011110111	P10961	P14832	P24867	P38211	Q12006	P40558	P38633	P48589	P47123	Q07648	Q03337	Q03957	P21374	P33413	P12687	P25604	P43557	Q12468	Q12003	P16658	P16661	P40303
0.916667	0.916667	4079	FUNGI	0.0382409	0.934831	12	1111111111111111111111111111111111111111111111111111111111111111111111111111111111111111111111111111111111111111111111111111111111111111011111111111111111111111111111111111111111111111111111110111111111111111111111111111111111111111111111111111111111111111111111111111111111111111111111111111111111111111111111111111111111111111111111111111111111111111111111111111111111111111111111111111111111111111111111110111111111111111111111111111111011111110011011111111110111110011111111111110001101111111110101111011111111010110111	P32318	P40564	Q02774	P40471	P32445	Q08280	P53110	P50275	P32352	P48743	Q06554	P49334
0.391304	0.681159	4905	SACEAE	0.0114723	0.928312	69	1111111111111111111111110100000000010000000000001000001000100000000000000000000000000000000000000000000000000000000000000000000000000000000000000000000000000000000000000000000000000000000000000000000000000000000000000000000000000000000000000000000000000000000000000000000000000000000000000000000000000000000000000000000000000000000000000000000000000000000000000000000000000000000000000000000000000000000000000000000000000000000000000000000000000000000000000000000000000000000000000000000000000000000000000000000000000000000	P00358	P13045	Q06665	Q3E772	P53745	P53955	P25365	P21192	P34219	Q07804	Q03028	Q99248	P32466	P38426	Q07980	P01149	P25719	P47069	P38208	P47168	Q05905	P10622	P32800	P36116	Q04623	P38954	P47035	P38814	Q12334	P38878	Q08581	P42900	Q06107	P40045	P46946	P80967	P0CY07	P36148	P53100	Q08921	Q3E776	P0CY11	Q07963	P14681	P40450	Q06244	P54072	Q12320	P10849	Q12285	P40059	Q12179	Q08465	P32380	P38196	P39516	P32478	P32768	Q02326	P31379	P46982	P14905	P47093	Q02888	Q06608	P32806	P43615	Q03772	Q02961
0.818182	1	4018	FUNGI	0.118547	0.927168	11	1111111111111111111111110111111111111111111111111111111111111111111111111111111111111111111111111111111111111111111111111111111111111111111111111111111111111111111111111111111111111111111111110111111111111111111111111111111111111111111111111111111111111111111111111111111111111111111111111111111111111111111111111111111111111111111111111111111111111111111111111111111111111111111111111111111111111110010111100000000000001101111110111010010001110000011010101010110101010010110111111100000001011111110101110001001111010110011	P08004	Q12277	P25303	Q05648	Q07376	Q06089	Q08045	P43579	Q12516	P53878	P53390
0.6	0.266667	4225	SCER	0.0325048	0.92492	15	1100000100000000000000000010010011101000100111010110000000001010000000000000000000000000000000000000000000000000000000000000000000000000000000000000000000000000000000000000000000000000000000000000000000000000000000000000000000000000000000000000000000000000000000000000000000000000000000000000000000000000000000000000000000000000000000000000000000000000000000000000000000000000000000000000000000000000000000000000000000000000000000000000000000000000000000000000000000000000000000000000000000000000000000000000000000000000000	P00358	P13045	Q06665	Q3E772	P53745	P53955	P25365	P21192	P34219	Q07804	Q03028	Q99248	P32466	P38426	Q07980
0.833333	1	4583	FUNGI	0.0458891	0.915743	30	1111111111111111111111111111111111111111111111111111111111111111111111111111111111111111111111111111111111111111111111111111111111111111111111111111111111111111111111111111111111111111111111110111111111111111111111111111111111111111111111111111111111111111111111111111111111111111111111111111111111111111111111111111111111111111111111111111111111111111111111111111111111111111111111111111111111111110011111111001111111111111111111111111011001111111011011111111110111010110110111111101011011111111111101111111001111011110011	P06783	P25369	P49960	Q08702	P11792	P23776	P35201	P27614	Q06390	Q08817	P35195	P19358	Q08979	P36161	P47134	P50278	P40491	P17709	P32864	P21373	P32354	P53148	P53166	P47163	P22936	Q02555	P36136	Q12457	P53049	Q01163
1	1	3944	FUNGI	0.0229446	0.90956	10	1111111111111111111111111111111111111111111111111111111111111111111111111111111111111111111111111111111111111111111111111111111111111111111111111111111111111111111000111111111111111111111111101111111111111111011111111111111111111111111111111111111011111111111111111111110111111111111111111111111011111111111111111110111111111111111111111011111111111111111111111111111111111111111111111111111111111111111111111111111111111111111111111111111111111111111011111111111111111111111111111111111111111111111111111111111111011111111	P10961	P14832	P24867	P38211	Q12006	P40558	P38633	P48589	P47123	Q07648
1	0.9	3943	FUNGI	0.0458891	0.909369	10	1111111111111111111111111111111111111111111111111111111111111111111111111111111111111111111111111111111111111111010111111111111111111111011111111111111111101111111111111111111011111111111111110111111011111111111111111111111111111111111111111111111111111111111110111111111111111111111111111111111101111111111111111111111111111101111111111111111111111111100111111011111111001111111111110111111101111111111111111111111111111111111111111111111011111111011011111111110111110111111111111111111111111111111111111111111111011110111	P11746	P32562	P38782	Q04226	Q06132	P38140	P41910	P53125	Q04081	Q12374
0.895833	0.986111	5140	FUNGI	0.0133843	0.908939	144	1111111111111111111111111111111111111111111111111111111111111111111111111111111111111111111111111111111111111111111111111111111111111111111111111111111111111111111111111111111111111111111111111111111111111111111111111111111111111111111111111111111111111111111111111111111111111111111111111111111111111111111111111111111111111111111111111111111111111111111111111111111111111111111111111111111111111111111111111111111111111111111111111111111011111111011011111111110111110111111111111111111111111111111111111111111111011110111	O13525	P32178	Q12408	P18408	P36150	P40051	P40312	P40506	P53065	Q06005	P28241	P20485	Q06631	P33775	P38127	P16622	Q04311	Q12449	P29704	P32913	P27929	P48526	Q04264	P06782	P35194	P49095	P38753	P39722	P38694	P39929	P39692	Q12412	P47169	P38217	Q06338	P53112	P40565	P08018	P52490	Q12289	P23561	P30902	P00724	P36143	Q96VH4	P40048	Q05359	Q07913	Q03629	P07262	P53047	P40447	P36086	P05066	Q12177	P05743	P53632	P53974	P49166	P40414	P40960	P43553	P10127	P39939	P32328	P40586	P40896	P42884	P47180	P52492	P43549	Q12031	Q12428	P38555	Q06236	Q03785	P53750	P04385	P38853	Q99297	P42951	Q06152	P28584	Q06598	P47177	P21595	Q12405	P34761	P39992	P05739	P40150	P40965	Q12175	P34248	P25351	Q03102	Q06143	Q8J0M4	P04397	P08431	P53830	P06367	Q05584	Q08970	P36172	P38187	P38359	P52923	P14065	P53978	P32836	P53319	P53934	P28742	P38169	Q05979	P47125	P47096	P43619	P23180	P47164	P40897	P32793	P36035	P53101	P34227	P38230	P36022	P39946	Q12114	P11986	P32907	P25333	P40492	Q00873	P41812	P38702	P40012	P40086	P32263	Q06679	P38719	Q12375	P49367
1	0.9	3941	FUNGI	0.0248566	0.904971	10	1111111111111111111111111111111111111111111111111111111111111111111111101111111111111110111111111111111111111111111111111111111111111111111111111111111111111111111111111111111111111111111111110111111111111111111111111111111111111111111111111111111111111111111111111111111111111111011111111110111111011111111111111111111111111111111111111111111111111111111111111111111111111111111111111111111111111111111111111111111111111111111111111111111011111111011011111111110111110111111111111111111111111111111111111111111111011110111	O13585	P45978	P36520	P20107	P43613	P34161	P38715	Q03193	Q07589	P43558
1	0.8	3949	FUNGI	0.0363289	0.901721	10	1011111111111111111111111111111111111111111111111111111111111111111111111111111111111111111111111111111111111111111111111111111111111111111111111111111111111111111111111111111111111111111111111111111111111111111111111111111111111111111111111111111111111111111111111111111111111111111111111111111111111111111111111111111111111111111111111111111111111111111111111111111111111111111111111111111111111111110111111111111111101111111111111111111011110011011011111110110100110111111111111111111111011111111111110001111111011110111	P23643	Q08232	P26786	P47153	P53617	Q06636	P38925	P40088	Q06522	P39928
0.8	0.9	3955	FUNGI	0.271511	0.901147	10	1111111111111111111111111111111111111111111111111111111111111110000011101111111011111000000010100111011011011111111000001111000001010010101110011110110111010011110111111111111101111100000000011000101111101001110111110000000010110010011010011110111101110111110101110111011001101111011111000000111111010001111111110011101000110111001101100111110000110000111111100101001011111110000000111101111111100011111111111111111111111111111111111111111011111111011011111111110111110111111111111111111111111111111111111111111111011110111	P22943	P38086	Q03691	P32486	Q04004	P36125	P47140	Q03868	P53096	P38755
0.877551	0.877551	4785	SCETES	0.042065	0.897647	49	1111111111111111111111110111111111111111111111111111111111111110000000000000000000000000000000000000000000000000000000000000000000000000000000000000000000000000000000000000000000000000000000000000000000000000000000000000000000000000000000000000000000000000000000000000000000000000000000000000000000000000000000000000000000000000000000000000000000000000000000000000000000000000000000000000000000000001100000000100000000000010000001000000100010000001000000000000000000000001001000000011001110000000001000000000110000000000100	P00950	P38175	Q12505	P37299	P07253	P36121	Q12283	P10174	P38778	P53847	P53921	P38842	Q06688	P49573	P38768	P53136	P50113	P33749	P38428	P36040	P38848	Q03919	P40368	Q04341	P38285	Q12383	P38858	P38904	P47014	Q12100	Q12454	P40319	P36077	Q08231	P50946	Q03435	P47087	P51996	Q06328	P53918	Q07895	P36064	P39101	P32357	Q03433	P08458	P32896	P40535	P31377
0.866667	1	4236	ASCO	0.00764818	0.890504	15	1111111111111111111111111111111111111111111111111111111111111111111111111111111111111111111111111111111111111111111111111111111111111111011111111111111111111111111111111111111111111111111111111111111111111111111111111111111111111111111111111111111111111101111111111111111111111111111111111111111111111111111111111111111111111111111111111111111111111111111111111111111111111111111111111111111111111110000000000000000000000000000000000000000000000000000000000000000000000000000000000000000000000000000000000000000000000000000	P05085	P38235	P38877	P43582	P07270	Q12207	P25588	P38907	P38931	Q04947	P47027	P32569	P38162	P53234	Q04082
0.105263	0.473684	4383	SACEAE	0.0286807	0.885277	19	1101111111001111010111010000000000000000000000000000000000000000000000000000000000000000000000000000000000000000000000000000000000000000000000000000000000000000000000000000000000000000000000000000000000000000000000000000000000000000000000000000000000000000000000000000000000000000000000000000000000000000000000000000000000000000000000000000000000000000000000000000000000000000000000000000000000000000001010000000000000000000010000000000000001000000000000000000000000000000010001000000000000000000000000010000001000000000000	P12685	Q02820	P17076	P24813	P19657	Q03935	Q04925	P39529	Q06407	P48164	P33417	P27809	Q06488	Q06032	P53060	Q12036	Q03419	P13186	P40917
0.842795	0.812227	5184	FUNGI	0.0152964	0.884517	229	1111111111111111111111111111111111111111111111111111111111111111111111111111111111111111111111111111111111111111111111111111111111111111111111111111111111111111111111111111111111111111111111110111111111111111111111111111111111111111111111111111111111111111111111111111111111111111111111111111111111111111111111111111111111111111111111111111111111111111111111111111111111111111111111111111111111111111111111111111111111111111111111111111111011111111011011111111110111110111111111111111111111111111111111111111111111011110111	O13585	P45978	P36520	P20107	P43613	P34161	P38715	Q03193	Q07589	P43558	P45818	Q99210	P00830	P08456	P38261	P08964	P25454	Q06163	Q02792	P15938	P38859	P40087	Q02455	P25301	Q06704	P40850	P24384	P22147	P30771	P53849	Q03195	P40528	P12753	P32908	Q12186	P47037	P14907	Q12267	P24583	P15801	P53010	Q08237	P08525	Q01519	Q12042	Q03305	P19881	P53552	P32790	Q12524	P32839	P39952	P47042	P32463	Q12233	P47089	P33331	P38625	P38873	P37020	P36070	Q03774	P11746	P32562	P38782	Q04226	Q06132	P38140	P41910	P53125	Q04081	Q12374	P36096	P38142	P39010	P38355	P25378	Q07845	P33411	Q00772	P39985	P27514	P53224	P40348	P36102	Q12199	P15731	Q03020	P36123	P19146	Q06681	P22035	Q07528	P38332	Q05900	Q99382	P38632	P40987	Q04301	P32449	P54780	Q08913	P52891	P25037	P38806	P38351	P25621	P32336	P38770	P53083	Q03792	P24784	Q04031	P53038	Q12518	P32600	P38711	P39112	P39933	Q08923	P21954	P32367	P39993	P50102	Q05583	Q06217	Q12158	P25299	P38692	Q96VH5	P53904	Q03761	P38249	P12611	Q08959	P16451	P16862	P47076	Q04934	Q07395	P39104	P39724	P28272	P20604	P38890	Q08742	Q03640	Q03246	Q04749	Q05776	Q05497	P40010	P29509	Q01080	P40554	P54999	P32855	P40016	Q12080	Q06137	P53969	P35056	P32579	P89886	Q03654	P38244	P53306	P54837	Q08230	P25385	P38203	P41821	P53256	P53165	P32335	Q04371	P36163	P47150	Q04869	Q99394	P19516	P36156	Q06839	P36160	Q12288	P38226	P20048	P38347	P40957	Q07468	Q12234	P53981	P25637	P34223	P38921	P46943	P47064	Q06708	P42940	P36047	P48582	P38879	Q12314	P32892	P32784	P47158	P33296	P38759	P25386	Q08032	P50861	Q12400	P36046	Q12154	Q07729	P38875	Q04048	P40302	P41543	P53739	P38112	P38934	P53962	P53104	Q04172	P40968	Q92331	P52910	P53894
0.8	1	3958	SCER	0.101338	0.882792	10	1011000000000000100100100000011100000001000100100000000001000000000000000000000010010000000000000000001000000000000000000010000000000000000000000000000000000000000000000000000000000000000000000000001000000000000000000000000010000000000000000000000000010001100110010100000100000000000000000000110100000000101000000111000000000000000000000000000100000001100000000000000000000000100000110000000010000000000000000100000000000000000000000000000001000001000000010110000000000000000000000000000100000100001000000001000000001000100	P00163	P00401	P00420	P00854	P00410	P00856	P50090	P40092	Q08579	P43551
0.9	0.2	3962	FUNGI	0.254302	0.876482	10	1111111111111111111111111111111111111111111111111111111111111111111100010111111101001111111101111101111101100000101111110000111110111101111001111001001100101110001000000000000111101011111111100111010000011111001110001111111101011101110101110111010010011110001110101001100111110000100101111111000011101110000000001100111111101010110011111000001111001111111110111111111101111001111111001111100110111101111111111111111111111111111111111111111011111111011011111111110111110111111111111111111111111111111111111111111111011110111	P16451	P16862	P47076	Q04934	Q07395	P39104	P39724	P28272	P20604	P38890
0.831169	0.987013	4954	FUNGI	0.0152964	0.858956	77	1111111111111111111111111111111111111111111111111111111111111111111111111111111111111111111111111111111111111111111111111111111111111111111111111111111111111111111111111111111111111111111111110111111111111111111111111111111111111111111111111111111111111111111111111111111111111111111111111111111111111111111111111111111111111111111111111111111111111111111111111111111111111111111111111111111111111111111111111111111111111111111111111111111011111111011011111111110111110111111111111111111111111111111111111111111111011110111	P04050	P39730	P38631	P38817	P48415	P34244	Q00416	P47148	Q04217	P06102	Q12118	P17695	Q01532	P47160	Q12446	P15705	P17442	P53043	P25357	P53311	Q04740	P05737	P32472	P22139	P32529	P47043	P38824	Q2V2P4	Q3E834	P38166	P53305	P40004	P69851	P57744	P87284	Q3E7C1	Q12287	Q02771	Q08176	P48836	P40185	Q01560	P0C0V8	P0C2H9	P22108	P30606	P49090	P53685	Q08930	P33334	P12688	Q12083	P20081	Q02521	Q99369	Q06892	Q07844	P23179	P40154	P25642	P53877	P40556	P53980	P28274	Q03497	Q02825	P28495	Q9P305	P32524	P38682	P38884	Q12152	P53082	Q12404	Q03713	Q04773	Q07418
1	1	4198	ASCO	0.210325	0.857826	14	1111111111111111111111110111111111111111111111111111111111111111111110010111111101001111111101111111111101111111101111110000111110111101111001111011001100101111111000000000000111101011111111100111010101011111001110111111111101011101110101110111010000011110001110001011100111110000100101111111000011101110000000001100111111101011111011111000001111001111111110111111111101111001111111111111101110111100000000000000000000000000000000000000000000000000000000000000000000000000000000000000000000000000000000000000000000000000000	P15424	P22211	P38288	Q12361	P36066	Q02725	P38966	Q01589	Q02866	Q02770	P19956	Q12021	P32626	P53853
0.378378	0.513514	4673	SCER	0.00956023	0.844918	37	1001100000000000100100100000000000000000000000000000000000000000000000000000000000000000000000000000000000000000000000000000000000000000000000000000000000000000000000000000000000000000000000000000000000000000000000000000000000000000000000000000000000000000000000000000000000000000000000000000000000000000000000000000000000000000000000000000000000000000000000000000000000000000000000000000000000000000000000000000000000000000000000000000000000000000000000000000000000000000000000000000000000000000000000000000000000000000000	P00163	P00401	P00420	P00854	P00410	P00856	P50090	P40092	Q08579	P43551	P0CY09	P49686	P53341	Q12221	P27344	P36075	Q03016	Q03825	P23900	Q05998	Q3E754	P40574	P43562	P38693	P54007	P32791	Q04601	P35183	P38731	Q12340	P00331	Q06639	P39970	P46945	P53755	P46955	Q06149
0.769231	0.923077	4149	FUNGI	0.0439771	0.842036	13	1111111111111111111111110111111111111111111111111111111111111111111111111111111111111111110111111111111111111111111111111111111111111111111111111111111111101111111111111111111111111111011111110111101111111111111111111100000011111111011111111111111111111111111111111111111111111111111111111111111111111111111111111111111111111111111111111111111111111111111111111111111111111111111111111111111111111111111111111111111111111111111111111111111011111011011011111110110111110111111111111111111111111111111111111011111111011110111	P25355	P37263	P46965	Q08634	Q08058	P38790	P53935	P41930	Q06346	P25569	P53924	P53944	Q03201
0.808511	0.978723	4776	FUNGI	0.0286807	0.832554	47	1111111111111111111111110111111111111111111111111111111111111111111111111111111111111111111111111111111111111111111110111111111111111111111111111111111111111111110111111111111111111111111011110111111111111111111111111110111111111111111111111111111111111111111111111111111111111111111111111111111111111111111111111111111111111111111111111111111111111111111111111111101111111111111111111111111111111111111111111111111111111111111111111111111011111111011011111111110111110111111111111111111111111111111111111011111111011110111	P05737	P32472	P22139	P32529	P47043	P38824	Q2V2P4	Q3E834	P38166	P53305	P40004	P69851	P57744	P87284	Q3E7C1	Q12287	Q02771	Q08176	P48836	P40185	Q01560	P0C0V8	P0C2H9	P22108	P30606	P49090	P53685	Q08930	P33334	P12688	Q12083	P20081	Q02521	Q99369	Q06892	Q07844	P23179	P40154	P25642	P53877	P40556	P53980	P28274	Q03497	Q02825	P28495	Q9P305
1	0.692308	4144	SCETES	0.18738	0.832034	13	1111111111111111111111110111111111111111111111111111111111111110000001101000000010110000000010000000000010000000010000000111000001000010000110000100110011010000000011111111111000010100000000000000101010100000010001000000000010100010001010001000101101100001110001010100011000001111011010000000111000010001101111110000000000000000000100000111110000110000000001000000000000000110000000100000010001000010000000000000000000000000000000000000000000000000000000000000000000000000000000000000000000100000000000000000000000000000000	A5Z2X5	P53221	P32585	P43585	Q99188	P32786	P38767	Q12106	Q04746	P49687	P0C2H6	Q12305	P40028
0.647273	0.712727	5249	ASCO	0.00573614	0.824444	549	1111111111111111111111111111111111111111111111111111111111111111111111111111111111111111111111111111111111111111111111111111111111111111111111111111111111111111111111111111111111111111111111110111111111111111111111111111111111111111111111111111111111111111111111111111111111111111111111111111111111111111111111111111111111111111111111111111111111111111111111111111111111111111111111111111111111111110000000000000000000000000000000000000000000000000000000000000000000000000000000000000000000000000000000000000000000000000000	D6W196	Q03429	P0C5R9	P17261	P17649	Q03690	P25623	P53965	P38238	P41940	Q03496	Q12291	P47016	P38794	Q12204	P40525	P42846	P39083	O75012	P03069	P13902	P36523	P40581	Q03323	P29547	P32388	P39015	Q04835	Q12096	Q12032	Q3E798	O94742	P0CX09	Q06466	P38360	P46974	P22202	P28003	P40036	P42948	P50942	P38298	Q03049	P29311	P33751	Q03034	Q12235	P40549	P53338	P38114	Q06592	Q12117	Q08985	Q12056	Q12303	P40466	Q06597	P43637	P47181	Q08904	Q07923	Q12226	P31378	P61829	P38739	Q06199	Q12205	Q12486	P41056	P07281	P21826	P36007	P10566	Q07748	P35734	P40358	P22140	P43638	Q05672	P43634	P36029	Q12236	P37302	P07272	Q04608	Q06686	Q12139	P40499	Q04052	P18410	P36032	P38227	Q04487	P47141	Q02863	Q08234	Q06815	P19145	P38090	Q07824	P14843	Q12403	P53267	Q12029	P07149	P38181	P25626	P38958	P41696	Q04174	P05030	P14180	P40579	Q05515	P00044	P40054	P43550	P43545	Q08108	P17064	P00424	P18412	P32490	P07236	P32499	P40956	P38779	P28791	Q12160	Q03289	Q06178	Q03153	P38891	Q06822	Q99326	P0CX78	Q05854	Q04477	P38841	P40994	Q12208	Q12092	Q07651	P46367	Q12691	P12683	P36115	Q03525	Q07684	P38852	P53118	P39720	P32618	P53253	P53114	P29340	P53938	P47124	Q03466	P31376	P36534	P40509	P50875	Q05809	P38319	P53911	P35732	P40474	P38331	P53202	P53901	Q08774	Q03835	Q02896	Q12178	P38909	Q06339	P28625	P38892	P35497	Q12248	P40477	P25364	P48606	P53923	Q08562	Q05024	Q07549	Q12753	P04807	P13856	Q00055	P33420	P36137	Q12122	P23594	P38068	P38876	P25294	Q06709	P39936	Q99222	P47013	Q12436	Q06406	P38361	P40892	P53236	Q12333	P39980	Q12224	P41806	P01097	P01120	P08153	P53688	Q06493	Q06410	P50896	P07246	P15108	P19807	Q03104	P38124	P38765	P53389	Q07716	P38276	P38776	P04386	P39676	P47139	P47159	Q07458	Q07950	Q01926	P40152	P51401	Q06508	P40202	Q02890	P46944	P21657	P53093	Q12255	P06784	P47133	Q08683	P42944	Q02457	Q12350	P11325	Q12108	P38329	P38749	P46679	P47166	P53189	Q12527	P32895	P40483	P36165	P40161	Q06628	P0C074	Q03860	P16664	P32608	Q03508	P47025	Q3E835	P22517	P53753	P40526	P53191	Q03862	P07277	P25270	P34240	Q04767	P42941	P32898	P40433	P47171	P38737	P53107	P53920	Q12275	Q06682	P32459	P42942	Q08743	P39682	P40533	P52918	Q99312	Q04412	Q05543	Q99288	P53951	P39013	P38177	Q03900	P38637	P38717	P40560	P53179	Q12265	P38687	Q03829	P53257	P38830	P53177	Q04235	Q08282	Q08960	P50108	P39998	P35189	P39009	P38349	P54858	P40985	Q07533	P41544	P53327	P32905	P40352	Q08873	Q12532	Q02979	P33412	Q12074	P32629	P40367	Q08924	Q12163	P36521	Q12060	P39965	P53438	P09547	P38225	Q03177	Q06705	P38788	P07866	P53220	Q02884	Q05779	Q06511	P25567	P14682	P38172	P48569	P36057	P36119	Q02197	Q02754	P09119	Q06668	P32770	P53252	P34218	P32316	P38314	Q12349	P40480	Q08745	P25044	P31386	P05085	P38235	P38877	P43582	P07270	Q12207	P25588	P38907	P38931	Q04947	P47027	P32569	P38162	P53234	Q04082	P0CF17	Q08412	P14737	P38131	Q02793	P43586	Q03559	Q03088	Q08193	Q12502	P48565	Q12427	P20134	P38874	P39955	Q12674	P53966	P28708	P53735	Q12297	P14904	P53925	P39959	P25580	P17121	P53243	Q04734	P25502	P36087	P33302	Q06810	P26370	P48240	P36044	P40546	P38070	Q06315	P47115	P38304	P38775	P47108	Q04018	Q06479	P53898	Q05040	Q12433	Q05518	P47149	P37370	P38156	P40456	Q01919	P46985	P38218	P48016	Q06449	Q03973	Q03631	Q04991	P15380	P21339	P27351	P53301	P10356	P39107	P53950	Q01448	P47018	P38691	P43555	P43597	P53123	P53188	Q06214	Q05123	P32862	P18898	P43594	Q12367	Q12151	P08638	P40208	P53265	P53292	Q04751	P36091	P53723	P47136	P39113	P47048	P52593	P23369	P06245	P40053	Q12331	P24871	P47068	P38996	Q02795	P41546	P38688	Q03322	P38804	P38993	Q05530	P38239	Q12063	P38279	Q04066	Q03465	Q05871	P15703	P07258	Q07794	P36526	P51534	P15019	P32660	P38326	Q08281	Q12090	P00127	P34230	P0CD91	P38810	P40452	P28743	P11491	P19158	P37293	P27825	P39727	P33313	P25358	P40530	P41903	Q03880	P10081	P53628	Q03370	Q12050	P11709	P28795	P12954	P32460	Q07505	Q08023	P38928	P46950	Q04894	Q04432	P41948	Q02883	P23643	Q08232	P26786	P47153	P53617	Q06636	P38925	P40088	Q06522	P39928
1	0.266667	4227	SCETES	0.0363289	0.814914	15	1111111111111111111111110111111111111111111111111111111111111110000000000000000010000000000000000000000000000000000000000000000000000000000000000000000100000000000010000010000000000000000000010000000000000000000000000000000000000000000000000000000000000001100000100100000000000000000000000000000000000000011000100001000000000100000000000000000000000000000000000000000000000010000000000000100000000000000000000000000000000000000000000000000000000000000000000000000000000000000000000000000000000000000000000000000000000000000	P25359	P40395	P40511	P89114	P39005	Q03079	P54003	P32259	P53961	P38257	Q12514	P40019	Q03388	P53012	Q06340
0.133333	0	4232	SCER	0.0898662	0.793881	15	1100100010000100001000100000000000000000000000000000000000000000000001000000100000100000000000000000000000000110000000000001000001000000000010000100100011000000100000001010001000010000000000000000001000000000000001000000000000000000000010000000001000000000100001000000010000000010001010000000110000000000000100010000000000000000000000100000110000100000000000000100000000000110000000000000011000000010000000000000000000000000000000000000000000000000000000000000000000000000000000000000000000000000000000000000000000000000000	P06634	Q06098	Q06266	P38816	P50112	P53169	P26263	Q08991	Q08347	P40988	P16965	P38079	P36135	Q04170	P38141
0.588235	0.647059	4328	FUNGI	0.416826	0.764368	17	1111111111111111111111110111111111111111101111111111011111111110000001101100011010110000000010000011001011000000111000001111000001010010001110011100110111010000000111111111111100011100000001110000101010100001110001000000000010110010011010001000111101110111110001110111011001001111011111000000111101010001111111110011000000110110000101000111110000110000010111100001000011001110000000001000010101100011111111100111101010111111111111111011111011110010001011011011110101110010111110111110110111111111101111110011111111011110111	P20050	P25453	P53102	P53187	P36527	Q03262	Q05788	Q12155	P28006	Q08732	P25617	Q12335	P21375	P53147	P53983	Q12246	Q08217
0.4	0.9	3966	FUNGI	0.181644	0.742639	10	1111111111111111111111111111111111111111111111111111111111111111111101111110101111110101111111011110110110000000111111010111110111111101011111111101111110111111001001111101110111011101111101100011111100011100011001001101111111111111101101110011110111111001111110110100111110111011101111111111001110111111000110111111101111011011110111111110111111110111111000010111100101111111111111000111010111111011111111111111111111101111111111111111111011111111011011111110110111110111111111111111111111111111111111111111111111011110111	P15731	Q03020	P36123	P19146	Q06681	P22035	Q07528	P38332	Q05900	Q99382
0.317308	0.490385	5065	SCER	0.00191205	0.734428	104	1100000000000000000000000000000000000000000000000000000000000000000000000000000000000000000000000000000000000000000000000000000000000000000000000000000000000000000000000000000000000000000000000000000000000000000000000000000000000000000000000000000000000000000000000000000000000000000000000000000000000000000000000000000000000000000000000000000000000000000000000000000000000000000000000000000000000000000000000000000000000000000000000000000000000000000000000000000000000000000000000000000000000000000000000000000000000000000	P00635	P0C2H8	P16467	P53823	P18961	P40037	P52290	P38823	P53336	P47041	P32867	Q00453	P39708	P53062	Q99315	Q08747	Q05015	P39979	P04806	P40187	P40100	P53283	Q12172	P02407	P35210	Q03407	P02829	P38128	P05738	P27466	P48570	P38781	P53228	P23501	P36085	P23595	P40884	P05748	Q7LHG5	P40106	P43602	P53309	P17536	P35845	P53121	Q04951	P22803	P06700	P53155	P25370	P40893	P05316	P38195	P53727	P38734	P40040	Q12041	P39713	P49089	P30605	Q03148	P24031	P39944	Q06205	P53111	P25608	P32590	P36117	Q12317	P08459	P25611	Q06595	Q12244	P12630	P43544	P35842	Q06490	Q07993	Q02629	P53885	P22148	P38740	Q02685	Q06485	P47001	Q12300	Q02201	P23585	P53048	P0C0T4	P38953	P47771	Q12416	Q04182	P35995	P19955	P35729	Q06247	P32487	Q04411	P53947	P38374	Q03446	P40540
0.143678	0.0689655	5173	SACEAE	0.0133843	0.724819	174	1111111111111111111111110100000000000000000001001000011000100000000000000000000000000000000000000000000000000000000000000000000000000000000000000000000000000000000000000000000000000000000000000000000000000000000000000000000000000000000000000000000000000000000000000000000000000000000000000000000000000000000000000000000000000000000000000000000000000000000000000000000000000000000000000000000000000000000000000000000000000000000000000000000000000000000000000000000000000000000000000000000000000000000000000000000000000000000	P00635	P0C2H8	P16467	P53823	P18961	P40037	P52290	P38823	P53336	P47041	P32867	Q00453	P39708	P53062	Q99315	Q08747	Q05015	P39979	P04806	P40187	P40100	P53283	Q12172	P02407	P35210	Q03407	P02829	P38128	P05738	P27466	P48570	P38781	P53228	P23501	P36085	P23595	P40884	P05748	Q7LHG5	P40106	P43602	P53309	P17536	P35845	P53121	Q04951	P22803	P06700	P53155	P25370	P40893	P05316	P38195	P53727	P38734	P40040	Q12041	P39713	P49089	P30605	Q03148	P24031	P39944	Q06205	P53111	P25608	P32590	P36117	Q12317	P08459	P25611	Q06595	Q12244	P12630	P43544	P35842	Q06490	Q07993	Q02629	P53885	P22148	P38740	Q02685	Q06485	P47001	Q12300	Q02201	P23585	P53048	P0C0T4	P38953	P47771	Q12416	Q04182	P35995	P19955	P35729	Q06247	P32487	Q04411	P53947	P38374	Q03446	P40540	P04039	P34167	P36110	P38754	P05744	Q08214	P40186	Q04632	P17898	P07280	P32571	P53734	P11655	P32568	P11710	P38193	Q12450	Q3E828	Q12230	Q08689	P40486	Q07379	P25583	P40325	Q6WNK7	P53196	P38222	Q03264	Q08179	Q12104	P32345	P32794	P36154	Q12093	P43563	P39960	P47976	P25559	P39521	P23500	P32789	P38109	Q99252	Q06188	P34228	P30952	Q02783	P38262	P40547	P43561	Q06251	P38801	P29461	P40557	P40098	P38922	P40571	P46990	P47011	P40031	P38744	P39935	P32909	P41911	P38986	Q12153	Q04093	P36033	P47030	Q12215
0	0	4030	SCER	0.254302	0.720841	11	1101000000000000010000010000000000000000000000000000000000000000001100010000000110000011110111110000000000100000000111110000111110101101000011100000000000011000001000000010000010010110111110000001000001010101001000001100010101001101000101110011001011001000001011000000100000010000101010111111000001101110000110010000011111101000110000111000010111110111000000011010110000000110011110000001001000001011000000000000000000000000000000000000100000000000000000000000000000000000000000000000000000000000000000000000000000000000000	P28003	P40036	P42948	P50942	P38298	Q03049	P29311	P33751	Q03034	Q12235	P40549
0.235294	0.235294	4637	SCETES	0.170172	0.679845	34	1111111111111111111111111111111111111111111111111111111111111110000010000000101001001000000000100111010000011111000000000000000000100000001000011010001100000011110000000000000001100010000001000000000001001001000100110001000000010000000000010110010000000100000100101010000000100000000100000000000001000000000000000000001000100000001000100000000000000000100100100001000001000000000000110101101010100000000010100110000000000000110000011000100010110000000000000000000000000001100000000010000101100000000000000000100000000000100	P02293	P38352	P53687	Q05867	P11076	P15732	P38287	P38248	Q04689	Q06412	Q12256	P22470	P32605	P36106	P38985	P40573	P50110	Q04216	P31755	P43560	Q02199	Q03558	Q02630	P04911	P0CE41	P0CT04	P07271	P38344	Q06703	P15992	Q06116	P39966	P53239	P38990
