# Supplementary material for: Robust phylogenetic profile clustering for Saccharomyces cerevisiae proteins
Source: PeerJ. 2025 Apr 28;13:e19370. doi: 10.7717/peerj.19370 (PMC12045281; doi:10.7717/peerj.19370)
Supplement: Supplemental Information 5 [file peerj-13-19370-s005.txt]

############################################################################ 
## 
## SUPPLEMENTARY FILE MPAs 
## 
## The name line begins with a single '#':
##   $2 = Cluster ID 
##   $3 = Consensus agreement (CA) 
##   $4 = Consensus distance (CD) 
##   $5 = clade label
##   $6 = number of cluster members 
## 
## On the line below the name line: 
## $1 = Cluster ID; $2 = Consensus profile (1 for presence, 0 for absence)
## 
## On subsequent lines: 
## $1 = UniProt accession; $2 = profile (1 for presence, 0 for absence) 
## 
############################################################################ 

#	3885	0.99675	0.00382409	SACEAE	10
3885	1101111111111111111111110000000000000000000000000000000000000000000000000000000000000000000000000000000000000000000000000000000000000000000000000000000000000000000000000000000000000000000000000000000000000000000000000000000000000000000000000000000000000000000000000000000000000000000000000000000000000000000000000000000000000000000000000000000000000000000000000000000000000000000000000000000000000000000000000000000000000000000000000000000000000000000000000000000000000000000000000000000000000000000000000000000000000000000
P11978	1011111110111100111111110000000000000000000000000000000000000000000000000000000000000000000000000000000000000000000000000000000000000000000000000000000000000000000000000000000000000000000000000000000000000000000000000000000000000000000000000000000000000000000000000000000000000000000000000000000000000000000000000000000000000000000000000000000000000000000000000000000000000000000000000000000000000000000000000000000000000000000000000000000000000000000000000000000000000000000000000000000000000000000000000000000000000000000
Q02732	1001111110111101111111010000000000000000000000001000000000000000000000000000000000000000000000000000000000000000000000000000000000000000000000000000000000000000000000000000000000000000000000000000000000000000000000000000000000000000000000000000000000000000000000000000000000000000000000000000000000000000000000000000000000000000000000000000000000000000000000000000000000000000000000000000000000000000000000000000000000000000000000000000000000000000000000000000000000000000000000000000000000000000000000000000000000000000000
P20676	1001111111111110111111110000000000000000000000000000000000000000000000000000000000000000000000000000000000000000000000000000000000000000000000000000000000000000000000000000000000000000000000000000000000000000000000000000000000000000000000000000000000000000000000000000000000000000000000000000000000000000000000000000000000000000000000000000000000000000000000000000000000000000000000000000000000000000000000000000000000000000000000000000000000000000000000000000000000000000000000000000000000000000000000000000000000000000000
Q08215	1001111111111111111111110000000000000000000000000000000000000000000000000000000000000000000000000000000000000000000000000000000000000000000000000000000000000000000000000000000000000000000000000000000000000000000000000000000000000000000000000000000000000000000000000000000000000000000000000000000000000000000000000000000000000000000000000000000000000000000000000000000000000000000000000000000000000000000000000000000000000000000000000000000000000000000000000000000000000000000000000000000000000000000000000000000000000000000
P25659	1101111111111111111111110000000000000000000000000000000000000000000000000000000000000000000000000000000000000000000000000000000000000000000000000000000000000000000000000000000000000000000000000000000000000000000000000000000000000000000000000000000000000000000000000000000000000000000000000000000000000000000000000000000000000000000000000000000000000000000000000000000000000000000000000000000000000000000000000000000000000000000000000000000000000000000000000000000000000000000000000000000000000000000000000000000000000000000
P26798	1101111111111111111111110000000000000000000000000000000000000000000000000000000000000000000000000000000000000000000000000000000000000000000000000000000000000000000000000000000000000000000000000000000000000000000000000000000000000000000000000000000000000000000000000000000000000000000000000000000000000000000000000000000000000000000000000000000000000000000000000000000000000000000000000000000000000000000000000000000000000000000000000000000000000000000000000000000000000000000000000000000000000000000000000000000000000000000
Q12348	1101111111111111111111110000000000000000000000000000000000000000000000000000000000000000000000000000000000000000000000000000000000000000000000000000000000000000000000000000000000000000000000000000000000000000000000000000000000000000000000000000000000000000000000000000000000000000000000000000000000000000000000000000000000000000000000000000000000000000000000000000000000000000000000000000000000000000000000000000000000000000000000000000000000000000000000000000000000000000000000000000000000000000000000000000000000000000000
P40449	1101111111111111110111110000000000000000000000000000000000000000000000000000000000000000000000000000000000000000000000000000000000000000000000000000000000000000000000000000000000000000000000000000000000000000000000000000000000000000000000000000000000000000000000000000000000000000000000000000000000000000000000000000000000000000000000000000000000000000000000000000000000000000000000000000000000000000000000000000000000000000000000000000000000000000000000000000000000000000000000000000000000000000000000000000000000000000000
Q92316	1101111111111111101111110000000000000000000000000000000000000000000000000000000000000000000000000000000000000000000000000000000000000000000000000000000000000000000000000000000000000000000000000000000000000000000000000000000000000000000000000000000000000000000000000000000000000000000000000000000000000000000000000000000000000000000000000000000000000000000000000000000000000000000000000000000000000000000000000000000000000000000000000000000000000000000000000000000000000000000000000000000000000000000000000000000000000000000
P38956	1001111111111111111111110000000000000000000000001000000000000000000000000000000000000000000000000000000000000000000000000000000000000000000000000000000000000000000000000000000000000000000000000000000000000000000000000000000000000000000000000000000000000000000000000000000000000000000000000000000000000000000000000000000000000000000000000000000000000000000000000000000000000000000000000000000000000000000000000000000000000000000000000000000000000000000000000000000000000000000000000000000000000000000000000000000000000000000


#	3888	0.992352	0.0172084	FUNGI	10
3888	1111111111111111111111110111111111111111111111111111111111111111111111111111111111111111111111111111111111111111111111111111111111111111111111111111111111111111111111111111111111111111111111110111111111111111111111111111111111111111111111111111111111111111111111111111111111111111111111111111111111111111111111111111111111111111111111111111111111111111111111111111111111111111111111111111111111111111111111111111111111111111111111111111111011111111011011111111110111110111111111111111111111111111111111111111111111011110111
P04076	1111111111111111111111110111111111111111111111111111111111111111111111111111111111111111111111111111111111111111111111111111111111111111111111111111111111111111111111111111111111111111111111110111111111111111111111111111111111111111111111111111111111111111111111111111111111111111111111111111111111111111111111111111111111111111111111111111111111111111111111111111111111111111111111111111111111111111111111111111111111111111111111111111111011111111011011111111110111110111111111111111111111111111111111111111111111011110111
P09624	1111111111111111111111110111111111111111111111111111111111111111111111111111011111111111111111111111111111111111111111111111111111111111111111111111111111111111111111111111111111111111111111110111111111111111111111111111111101111111111111111111111111111111111111111111111111111111111111111111111111111111111111111111111111111111111111111111111111111111111111111111111111111111111111111111111111111111111111111111111111111111111111111111111011111111011011111111010111110111111111111111111111111111111111111111111111011110111
P19735	1111111111111111111111110111111111111111111111111111111111111111111111111111111111111111111111111110111111111111111111110111111111111111111111111111111111111111111111111111111111111111111111110111111111111111111111111111111111111111111111111111111111111111111111111111111111111111111111111111111111111111111111111111111111111111111111111111111111111111111101111111111111111111111111111111111111111111111111111111111111111111111111111111111011111111011011111111110111110111111111111111111111111111111111111111111111011110111
Q07688	1111111111111111111111110111111111111111111111111111111111111111111111111111111111111111111111111111111111111111111111111111111111111111111111111111111111111111111111111111111111111111111111110111111111111111111111101111111111111111111111111111111111111111111111111111111111111111111111111111111111111111111111111111111111111111111111111111111111111111111111111111111111111111111111111111111111111111111110111111111111111111111111111111111011111111011011111111110111110111111111111111111111111111111111111101111111011110101
P05373	1111111111111111111111110111111011111111111111111111111111111111111111111111111111111111111111111111111111111111111111111111111111111111111111111111111111111111111111111111111111111111111111110111111111111111111111111111111111111111111111111111111111111111111111111111111111111111111111111111111111111111111111111111111111111111111111111111111111111111111111111111111111111111111111111101111111111111111111111111111111111111111111111111111011111111011011111111110111110111111111111111111111111111111111111111111111011110111
P47821	1111111111111111111111110111111111101111111111111111111111111111111111111111111011111111111111111111110111111111111111111111111111111111111111111111111111111111111111111111111111111111111111110111111111111111111111111111111111111111111111111111111111111111111111111111111111111111111111111111111111111111111111111111111111111111111111111111111111111111111111111111111111111111111111111111111111111111111111111111111111111111111111111111111011111111001011111111110111110110111111111111111111111111111111111111111111011110111
Q03338	1111111111111111111111110111111111101111101111111111111111111111111111111111111011111111111111111111111111111111111111111111111011111111111111111110111111111111111111111111111111111111111111110111111111111111111111111111111111111111111111111111111101111111111111111111111111111111101111111111111111111111111111111111111111111111111111111111111111111111111111111111111111111111111111111111111111111111111111111111111111111111111111111111111011111111011011111111110111110111111111111111111111111111111111111111111111011110111
Q99190	1111111111111111111111110111111111101111111111111111111111111111111111111111111111111111111111111111111111111111011111111111111111111111011111111111111111111111111111111111111111111111111111110111111111111111111111111111111111111111111111111111111111111111111111111111111111111111111111111111111111111111111111111111111111111111111111111111111111111111111111111111111111111111111111111111111111111111111111111111111111111111111111111111111011111111011011111111110111110111111111111111111111111111111111111111111111011110111
P10823	1101111111110111111111110111111111111111101111111111001111111111111111111111111111111111111111111111111111111111111111111111111111111111111111111111111111111111111111111111111111111111111111111111111111111111111111111111111111111111111111111111111111111111111111111111011111111111111111111111111111111111111111111111111111111111111111111111111111111111111111111111111111111111111111111111111111111111111111111111111111111111111111111111111011111111011011111111110111110111111111111111111111111111111111111111101111011110111
P40958	1111111111111111111111110111111111111111111111111111001111111111111111111111111111111111111111111111111111111111111111111111111111111111111111111111111111111111111111111111111111111111111111110111111111111111111111111111111111111111111111111111111111111111110111111111111111111111111111111111111111111111111111111111111111111111111111111111111111111111111111111111111111111111111111101111111111011111111111111111111111111111111111111111111011111111011011111111110111110111111111111111111111111111111111111111111111011110111


#	3890	0.998279	0.00191205	SCER	10
3890	1000000000000000000001000000000000000000000000000000000000000000000000000000000000000000000000000000000000000000000000000000000000000000000000000000000000000000000000000000000000000000000000000000000000000000000000000000000000000000000000000000000000000000000000000000000000000000000000000000000000000000000000000000000000000000000000000000000000000000000000000000000000000000000000000000000000000000000000000000000000000000000000000000000000000000000000000000000000000000000000000000000000000000000000000000000000000000000
D6VPM8	1000000000000000000001000000000000000000000000000000000000000000000000000000000000000000000000000000000000000000000000000000000000000000000000000000000000000000000000000000000000000000000000000000000000000000000000000000000000000000000000000000000000000000000000000000000000000000000000000000000000000000000000000000000000000000000000000000000000000000000000000000000000000000000000000000000000000000000000000000000000000000000000000000000000000000000000000000000000000000000000000000000000000000000000000000000000000000000
P0C289	1000000000000000000001000000000000000000000000000000000000000000000000000000000000000000000000000000000000000000000000000000000000000000000000000000000000000000000000000000000000000000000000000000000000000000000000000000000000000000000000000000000000000000000000000000000000000000000000000000000000000000000000000000000000000000000000000000000000000000000000000000000000000000000000000000000000000000000000000000000000000000000000000000000000000000000000000000000000000000000000000000000000000000000000000000000000000000000
P38723	1000000000000000000001000000000000000000000000000000000000000000000000000000000000000000000000000000000000000000000000000000000000000000000000000000000000000000000000000000000000000000000000000000000000000000000000000000000000000000000000000000000000000000000000000000000000000000000000000000000000000000000000000000000000000000000000000000000000000000000000000000000000000000000000000000000000000000000000000000000000000000000000000000000000000000000000000000000000000000000000000000000000000000000000000000000000000000000
Q12470	1000000000000000000001000000000000000000000000000000000000000000000000000000000000000000000000000000000000000000000000000000000000000000000000000000000000000000000000000000000000000000000000000000000000000000000000000000000000000000000000000000000000000000000000000000000000000000000000000000000000000000000000000000000000000000000000000000000000000000000000000000000000000000000000000000000000000000000000000000000000000000000000000000000000000000000000000000000000000000000000000000000000000000000000000000000000000000000
P0CX10	1000000000000000000001000000000000000000000000000000000000000000000000000000000000000000000000000000000000000000000000000000000000000000000000000000000000000000000000000000000000000000000000000000000000000000000000000000000000000000000000000000000000000000000000000000000000000000000000000000000000000000000000000000000000000000000000000000000000000000000000000000000000000000000000000000000000000000000000000000000000000000000000000000000000000000000000000000000000001000000000000000000000000000000000000000000000000000000
P39551	1000000000000000000001000000000000000000000000000000000000000000000000000000000000000000000000000000000000000000000000000000000000000000000000000000000000000000000000000000000000000000000000000000000000000000000100000000000000000000000000000000000000000000000000000000000000000000000000000000000000000000000000000000000000000000000000000000000000000000000000000000000000000000000000000000000000000000000000000000000000000000000000000000000000000000000000000000000000000000000000000000000000000000000000000000000000000000000
Q02598	1100000000000000000001000000000000000000000000000000000000000000000000000000000000000000000000000000000000000000000000000000000000000000000000000000000000000000000000000000000000000000000000000000000000000000000000000000000000000000000000000000000000000000000000000000000000000000000000000000000000000000000000000000000000000000000000000000000000000000000000000000000000000000000000000000000000000000000000000000000000000000000000000000000000000000000000000000000000000000000000000000000000000000000000000000000000000000000
P38885	1100000000000001000000000000000000000000000000000000000000000000000000000000000000000000000000000000000000000000000000000000000000000000000000000000000000000000000000000000000000000000000000000000000000000000000000000000000000000000000000000000000000000000000000000000000000000000000000000000000000000000000000000000000000000000000000000000000000000000000000000000000000000000000000000000000000000000000000000000000000000000000000000000000000000000000000000000000000000000000000000000000000000000000000000000000000000000000
Q3E762	1000000000000001000000000000000000000000000000000000000000000000000000000000000000000000000000000000000000000000000000000000000000000000000000000000000000000000000000000000000000000000000000000000000000000000000000000000000000000000000000000000000000000000000000000000000000000000000000000000000000000000000000000000000000000000000000000000000000000000000000000000000000000000000000000000000000000000000000000000000000000000000000000000000000000000000000000000000000000000000000000000000000000000000000000000000000000000000
P40572	1000000000000001000001000000000000000000000000000000000000000000000000000000000000000000000000000000000000000000000000000000000000000000000000000000000000000000000000000000000000000000000000000000000000000000000000000000000000000000000000000000000000000000000000000000000000000000000000000000000000000000000000000000000000000000000000000000000000000000000000000000000000000000000000000000000000000000000000000000000000000000000000000000000000000000000000000000000000000000000000000000000000000000000000000000000000000000000


#	3893	0.984512	0.0286807	SACEAE	10
3893	1111111111111111111111111101000000010001011000001000111101110100000000000000000000000000000000000000000000000000000000000000000000000000000000000000000000000000000000000000000000000000000000000000000000000000000000000000000000000000000000000000000000000000000000000000000000000000000000000000000000000000000000000000000000000000000000000000000000000000000000000000000000000000000000000000000000000000000000000000000000000000000000000000000000000000000000000000000000000000000000000000000000000000000000000000000000000000000
P32772	1111111111111110111111110101000000000011111000000000111101110100000000000000000000000000000000000000000000000000000000000000000000000000000000000000000000000000000000000000000000000000000000000000000000000000000000000000000000000000000000000000000000000000000000000000000000000000000000000000000000000000000000000000000000000000000000000000000000000000000000000000000000000000000000000000000000000000000000000000000000000000000000000000000000000000000000000000000000000000000000000000000000000000000000000000000000000000000
P34072	1011111111111111111111111101000000000001011000001000111001110000000000000000000000000000000000000000000000000000000000000000000000000000000000000000000000000000000000000000000000000000000000000000000000000000000000000000000000000000000000000000000000000000000000000000000000000000000000000000000000000000000000000000000000000000000000000000000000000000000000000000000000000000000000000000000000000000000000000000000000000000000000000000000000000000000000000000000000000000000000000000000000000000000000000000000000000000000
Q04748	1011111111111111111111111001000000010001010000001000111101110000000000000000000000000000000000000000000000000000000000000000000000000000000000000000000000000000000000000000000000000000000000000000000000000000000000000000000000000000000000000000000000000000000000000000000000000000000000000000000000000000000000000000000000000000000000000000000000000000000000000000000000000000000000000000000000000000000000000000000000000000000000000000000000000000000000000000000000000000000000000000000000000000000000000000000000000000000
Q3E6R5	1011111111111111111111110101000000010001011000001000111101110100000000000000000000000000000000000000000000000000000000000000000000000000000000000000000000000000000000000000000000000000000000000000000000000000000000000000000000000000000000000000000000000000000000000000000000000000000000000000000000000000000000000000000000000000000000000000000000000000000000000000000000000000000000000000000000000000000000000000000000000000000000000000000000000000000000000000000000000000000000000000000000000000000000000000000000000000000
Q12308	1111111111111111111011111101001000010000010000001000011001110100000000000000000000000000000000000000000000000000000000000000000000000000000000000000000000000000000000000000000000000000000000000000000000000000000000000000000000000000000000000000000000000000000000000000000000000000000000000000000000000000000000000000000000000000000000000000000000000000000000000000000000000000000000000000000000000000000000000000000000000000000000000000000000000000000000000000000000000000000000000000000000000000000000000000000000000000000
P38231	1111000110100111011011110101000000010000001000000000111101101100000000000000000000000000000000000000000000000000000000000000000000000000000000000000000000000000000000000000000000000000000000000000000000000000000000000000000000000000000000000000000000000000000000000000000000000000000000000000000000000000000000000000000000000000000000000000000000000000000000000000000000000000000000000000000000000000000000000000000000000000000000000000000000000000000000000000000000000000000000000000000000000000000000000000000000000000000
Q08693	1111011101111111111111011101000000010000011000100000111101111000000000000000000000000000000000000000000000000000000000000000000000000000000000000000000000000000000000000000000000000000000000000000000000000000000000000000000000000000000000000000000000000000000000000000000000000000000000000000000000000000000000000000000000000000000000000000000000000000000000000000000000000000000000000000000000000000000000000000000000000000000000000000000000000000000000000000000000000000000000000000000000000000000000000000000000000000000
P39996	1111111111111111101111101101000000000100010000000000101001000000000000000000001000000000000000000000000000000000000000000000000000000000000000000000000000000000000000000000000000000000000000000000000100000000000000000000000000000000000000000000000000000000000000000000000000000000010000000000000000000000000000000000000000000000000000000000000000000000000000000000000000000000000000000000000000000000000000000000000000000000000000000000000000000000000000000000000000000000000000000000000000000000000000000000000000000000000
Q12507	1111111111111111101111100101000000000001011010001100111000000100000000000000000000000000000000000000000000000000000000000000000000000000000000000000000000000000000000000000000000000000000000000000000000000000000000000000000000000000000000000000000000000000000000000000000000000000000000000000000000000000000000000000000000000000000000000000000000000000000000000000000000000000000000000000000000000000000000000000000000000000000000000000000000000000000000000000000000000000000000000000000000000000000000000000000000000000000
P38337	1111111111111111101111111101000000101000010000000101011100110110000000000000000000000000000000000000000000000000000000000000000000000000000000000000000000000000000000000000000000000000000000000000000000000000000000000000000000000000000000000000000000000000000000000000000000000000000000000000000000000000000000000000000000000000000000000000000000000000000000000000000000000000000000000000000000000000000000000000000000000000000000000000000000000000000000000000000000000000000000000000000000000000000000000000000000000000000


#	3894	0.986424	0.0191205	FUNGI	10
3894	1111111111111111111111111111111111111111111111111111111111111111111111111111111111111111111111111111111111111111111111111111111111111111111111111111111111111111111111111111111111111111111111110111111111111111111111111111111111111111111111111111111111111111111111111111111111111111111111111111111111111111111111111111111111111111111111111111111111111111111111111111111111111111111111111101111111111111111111111111111111111111111111111111111011111111011011111111110111110111111111111111111111111111111111111011111111011110111
P00549	1011111111111111111111111111111111111111111111111111111111111111111111111111111111111111111111111111111111111111111111111111111111111111111111111111111111101111111111111111111111111111111111111111111111111111111111111111111111111111111111111111111111111111111111111111111111111111111111111111111111111111111111111111111111111111111111111111111111111111111111110111111111111111111111111101111111111111111111111111111111111111111111111111111011111111011111111111110111111111111111111111111111111111111111111011111111011110111
P23644	1111111111111111111111111111011111111111111111111111111111111111111111111111111111111111111111111111111111111111111111111111101111111111111111111111111111111111111111111111111111111111111111110111111111111111111111111111111111111111111111111111111111111111111111111111111111111111111111111111111111111111111111111111111111111111111111111111111111111111111111110111111111111111111111111101111111111111111111111111111111111111111111111111111011111111011011111111110111111111111111111111111111111111111111111011111111011110111
P47117	1011111111111111111111111111011111111111111111111111111111111111111111111111111111111111111111111111111111111111111111111111111111111111111111111111111111111111111111111111111111111111111111110111111111111111111111111111111111111111111111111111111101111111111111111111111111111111111111111111111111111111111111111111111111111111111111111111111111111111111111111111111111111111111111111101111111111111111111111111111111111111111111111111111011111111011011111111110111110111111111111111111111111111111111111011111111011110111
P22353	1111111111111111111111111111111111111111111111111111111111111111111111111111111111111111111111111111111111111111111111111111110111111111111111111111111111111111111111111111111111111111111111110111111111111101111111111111111111111111111111111111111111111111111111111111111111111111111111111111111111111111111111111111111111111111111111111111111111111111111111111111111111111111111111111100111111111111111111111111111111111111111111111111111011111111011011111111110111110111111111111111111111111111111111111011111111001110111
Q08968	1111111111111111111111111111111111111111111111111111111111111111111111111111111111111111111111111111111111111111111111111111111111111111111111111110011111111111111111111111111111111111111111110111111111111111111111111111111111011111111111111111111111111111111111111111111111111111111111111111111111111111111111111111111111111111111111111111111111111111111111111111111111111111111111111101111111111111111111111111111111111111111111111111111011111111011011111111110111110111111111111011111111111111111111111011111111011110111
P40498	1111111111111111111111111111111111111111111111111111111111111111111111111111111111111111111111111111111111111111111111111111111111111111111111111111111111101111111111111111111111111111111111110111111111111111111111111111111111111111111111111111111111111111111111111111111111111111111111111111111111111111111111111111111111111111111111111111111111111111111111111111111111111111111110111101111111111111111111111111110111111111111111111111111011111111011011111111110111110111111111111111111111111111101111111011111111011110111
P36095	1111111111111111111111111111111111111111111111111111111111111111111111111111111111111111111111111111111111111111111111111111111111111111111111111111111111111101111111111111111111111111111111110111111011111111111111111111111111111111111111111111111111111111111111111111111111111111111111011111111111111111111111111111111111111111111111111111111111111011111111111111111111111111111111111101111111111111111111111111111011111111111111111111111011111111011011101111110111110111100111101111111111111111111111111011111111011110111
P46669	1111111111111111111111111111111111111111111111110111111111111111111011111111111111111111111111011111111111111111011111111111111111111111111111111111111110101111111111111111111111111111111111110111111011111111111111111111111111111111111111111111111111111111111111111111111111111111111111011111111111111111111111111111011111111111101111111111111111111011111111111111111111011111111111111101111111111111111111111111111111111111111111111111111011111111011011111111110111110111111111111111111111111111111111111111111111011110111
P40962	1111111111111111111111110111111111111111111111111111111111111111111111111111111111111111111111111111111111111111011111111111101111111111111111111111111111111111111111111101111111111111111111111111111011111111111111111111110111111111111111111111111111111111111111111111111111111111111111111111011101111111111111111111111111011111111111111111111111111111111111111111101111111111111111111101111111111111111111111111111111111111111111111111111011111111011011111111110111010110111111111111111111111111111111111011111111011110111
Q03162	1011111111111111111111110111011111111111110101110111111111111111111111111111111111111111111111111111111111111111011111111111111111111111111111111111111111111111111111111111111111111111111111111111111011111111111111111111111111111111111111111111111111111111111111111111111111111111111111111111111111111111111111111111111111111111111111111111111111111111111111111111111111111111111111111101111111111111111111111111111111111111111111111111111011111111011011111111110111110111111101111111111111111111111111111111111111011110111


#	3897	0.98891	0.00764818	FUNGI	10
3897	1011111111111111111111111111111111111111111111111111111111111111111111111111111111111111111111111111111111111111111111111111111111111111111111111111111111111111111111111111111111111111111111111111111111111111111111111111111111111111111111111111111111111111111111111111111111111111111111111111111111111111111111111111111111111111111111111111111111111111111111111111111111111111111111111111111111111111111111111111111111111111111111111111111011111111111111111111111111110111111111111111111111111111111111111011111111111111111
P11075	1011111111111111111111111111011111111111111111111111111111111111111111111111111111111111111111111111111111111111111111111111111111111111011111111111111111111111111111111111111111111111111111111111111111111111111111111111111111111111111111111111111111111111111111111111111111111111111111111111111111111111111111111111111111111111111111111111111111111111111111111111111111111111111111111111111111111111111111111111111111111101111111111111111011111011111111111111110111111111111111111111111111111111111111111111111111111110111
P53086	1001111111111111111111111111111111111111111111111111111111111111111111111111111111111111111111111111111111111111111111111111111111111111111111111111111111111111111111111111111111111111111111111111111111111111111111111111111111111111111111111111111111111111111111111111111111111111111111111111111111111111111111111111111111111111111111111111111111111111111111111111111111111111111111111111111111111111111111111111111111111111111111111111111011111111111111111111110111111111111111111111111111111111111111111111111111111110111
Q06685	1011111111111111111111111111111111111111111111111111111111111111111111111111111111111111111111111111111111111111111111111111111111111111111111111111111111111111111111111111111111111111111111111111011111111111111111111111111111111111011111111111111111111111111111111111111111111111111101111111111111111111111111111111111111111111111111111111111111111111111111111111111111111111111111111111111111111111111111111111111111111111111111111111111011111111111111111111110111110111111111111111111111111111111111111111111111111110111
P26784	1011111111111111110111111111111111111111111111111111111111111111111111111111111111111111111111111111111111111111111111111111111111111111111111111111111111111111111111111111111111111111111111111111111111111111111111111111111111111111111111111111111110111111111111101111111111110111111111111111111111111111111111111111111111111111111111111111111111111111111111111111111111111111111111111111111111111111111111111111111110111111111111111101110011111111111011111111110111110111111111111111111111111111111111111011111111111111111
Q08925	1011111111111111110111111111111111111111111111110111111111111111111111111111111111111111111111111111111011111111111111111111111111111111111111111111111111111111111111111111111111111111111111111111111111111111111111111111111111111111111111111111111111111111111111111111111111111111111111111111111111111111111111111111111111111111111111111111111111111111111111111111111111111111111111111111111111111111111111111111111111111111111111111111111011111111111111111111110111110111111111111111111111111111111101111111111111110111111
P29703	1011111111111111111111111111111111111111111111111111111111111111111111111111111111111111111110111111111111111111111111111111111111011111111111111111111111111111111111111111111101111111111111110111111111111111111111111111111111111111011111111111111111111111111111111111110111111111111111111111111101111111111111111111111111111111111111111111111111111111111111111111111111111111111111111111111111111110111111111111111111111111111111111111111011111111111111111111111111110111110111111111111111111111111111111011111111111110111
P32368	1011111111111111111111111111111101111111111111111111111111111111111111111111111111111111111111111111111111111111111111111111111111111111111111111111111111111111111111111111111111111111111111111111111111111111111111111111111111111111111111111111111111111111111111111111111111111111111111111111111111111111111111111111111111111111111111111111111111111111111111111111111111111111111111111111111111111111111111111111111111111111111111111111111011111111111111111111111111111111111111111111111111111111111111111011111111111111111
P38011	1011111111111111111111111111111111101111111111111111111111111111111111111111111111111111111111111111111111111111111111111111111111011111111111111110111111111111111111111111111111111111111111111111111111111111111111111111111111111111111111111111111111111111111111111111111111111111111111111111111111111111111111111111111111111111111111111111111111111111111111111111111111111111111111111111111111111111111111111111111111111111111111111111111011111111111111111111111111110111111111111111111111111111111111111011111111111111111
P53258	1011111111111111111111111111111111111111111111111111111111111111111111111111111111111111111111111111111111111111111111111111111111111111111111111111111111111111111111111111111111111111111111111111111111111111111111111111111111111111111111111111111111111111111111111111111111111111111111111111111111111111111111111111111111111111111111111111111111111111111111111111111111111111111111111111111111111111111111111111111111111111111111111111111011111111111111111111111111110111111111111111111111111111111111111011111111111110111
P37291	1011111111111111111111111111111111111111101111111111111111111111111111111111111111111111111111111111111111111111111111111111110111111111111111111111111111111111111111111111111111111111111111111111111111111111111111111111111111111111111111111111111111111111111111111111111111111111111111111111111111111111111111111111111111111111111111111111111111111111111111111111111111111111111111111111111111111111011111111111111111111111111111111111111011111111111011111111111111110111110111111111111111111111111101111011011111111111111


#	3899	0.990822	0.0172084	FUNGI	10
3899	1111111111111111111111111111111111111111111111111111111111111111111111111111111111111111111111111111111111111111111111111111111111111111111111111111111111111111111111111111111111111111111111111111111111111111111111111111111111111110111111111111111111111111111111111111111111111111111111111111111111111111111111111111111111111111111111111111111111111111111111111111111111111111111111111111111111111111111111111111111111111111111111111111111011111111011011111111110111110111111111111111111111111111111111111011111111011110111
P04161	1011111111111111111111111111111111111111111111111111111111111111111111111111111111111111111111111111111111111111011111111111111111111111111111111111111111111111111111111111111111110111111111111111111111111111111111111111111111111110111111111111111111111111111111111111111111111111111111111111111111111111111111111111111111111111111111111111111111111111111111111111111111111111111111111111111111111111111111111111111111111111111111111111111011111111011011111110110111110111111111111111111111111111111111111011111111011110111
P40344	1111111111111111111111111111111111111111111111111111111111111011111111111111111111111111111111111111111111111111111111111111111111111111111111111111111111111111111111111111111111111111111111111111111111011111111111111111111111111110111111111111111111111111111111111111111111111111111111111111111111111111111111111111111111111111111111111111111111111111111111111111111111111111111111111111111111111111111111111111111111111111111111111111111011111111011011111110110111110111111111111111111111111111111111111011111111011110111
P33338	1011111111101111011110111111111111111111111111111111111111111111111111111111111111111111111111111111111111111111111111111111111111111111111111111111111111111111111111111111111111111111111111111111111011111111111111111111111111111110110111111111111111111111111111111111111111111111111111111111111111111111111111111111111110111111111111111111011111111111111111111111111111111111111111111111111111111111111111111011111111111111111111111111111011111111011011111111110111110111111111101111111111111111111111111011111111011110111
P53320	1010111111111111111111111111111111111111111111111111111111111111111111111111111111111111111111111111111111111111111111111111111111111111111111111111111111111111111111111111111111111111111111111111111111011111111111111111110111111110111111111111111011111111111111111111111111111111111111111111111111111111111111111111111111111111111101111111111111111111111111111111111111111111111111111111111111111111111111111111111111111111111111111111110011111111011011111111110111110111111111101111111111111111111111111011111111011110111
P22543	1111111111111111111111111111111111111111111111111111111111111111111111111111111111111101111111111111111111111111111111111111111111111111111111111111111111111111111111111111111111111111111111111111111111111111111111111111111111111110111111111111111111111111111111111111111111111111111111111111111111111111111111111111111111111111111111111111111111111111111111111111111101111111111111111111111111111111111111111111111111111111111111111111111011111111011011111111110111110111111111111111111111111111111111111011111111011110111
P53119	1110111111111111111111111111111111111111111111111111111111111111111111111111111111111111111111101111111111111111111111111111111111111111111111111111111111111111111111011111111111111111111111111111111111111111111111111111111111011110111111110110111111111111111111111111111111111111111111111111111111111111111111111111111111111111111111111111111111111111111111111111111111111111111111111111111111111111111111111111111111111111111111111111111011111111011011111111110111110111111111111111111111111111111111111011111111011110111
P31116	1111111111111111111111111111111111111111101111111111111111111111111111111111111111111111111111111111111111111111111111111111111111111111111111111111111111111111111111111111111111101111111111111111111111111111111111111111111111111110111111111111111011111111111111111111111111111111111111111111111111111111111111111111111111111111111011111111111111111111111111111111111111111111111111111111111111111111111111111111111111111111111111111111111011111111011011111111110111110111111111111111111111111111111111111011111111011110111
P53266	1111111111111111111111111111110111111111111111111111111111111111111111111111111111111111111111111111111111111111111111111111111111111111111111111111111111111111111111111111111111111111111111111111111011111111111111111111111111111110111111111111111111111111111111111111111111111111111111111111111111111111111111111111111111111111111111111111111111111111111111111111111111111111111111111111111111111111111111111111111111111111111111111111111011111111011011111111110111110111111111111111111111111111111111111011111111011110111
Q12017	1111111111111111111111111111111111111111111111111111111111111111111111111111111111111111111111111111111111111111111111111111111111111111111111111111111111111111111111111111111111111111111111111111111011111111111111111111111111111111111111111111111111111111111111111111111111111111111111111111111111111111111111111111111110111111111111111111111111111111111111111111111111111111111111111111111111111111111111111111111111111111111111111111111011111111011011111111110111110111111111111111111111111111111111111011111111011110111
Q12487	1111111111111111111111111111111111111111111111111111111111111111111111111111111111111111111111111111111111111111111111111111111111111111111111111111111111111111111111111111111111111111111111111111111011111111111111111111111111111111111111111111111101111111111111111110111111111111111111111111111111111111111111111111111111111111111101111111111111111111111111111111111111111110111111111111111111111111111111111111111111111111111111111111111011111111011011111111110111110111111111111111111111111111111111111011111111011110111


#	3905	0.995411	0.0056926	WGD	10
3905	1101100110001001000000000000000000000000000000000000000000000000000000000000000000000000000000000000000000000000000000000000000000000000000000000000000000000000000000000000000000000000000000000000000000000000000000000000000000000000000000000000000000000000000000000000000000000000000000000000000000000000000000000000000000000000000000000000000000000000000000000000000000000000000000000000000000000000000000000000000000000000000000000000000000000000000000000000000000000000000000000000000000000000000000000000000000000000000
O13559	1001000110001000000000000000000100000000000000000000000000000000000000000000000000000000000000000000000000000000000000000000000000000000000000000000000000000000000000000000000000000000000000000000000000000000000000000000000000000000000000000000000000000000000000000000000000000000000000000000000000000000000000000000000000000000000000000000000000000000000000000000000000000000000000000000000000000000000000000000000000000000000000000000000000000000000000000000000000000000000000000000000000000000000000000000000000000000000
Q05934	1101100110001000100000000000000000000000000000000000000000000000000000000000000000000000000000000000000000000000000000000000000000000000000000000000000000000000000000000000000000000000000000000000000000000000000000000000000000000000000000000000000000000000000000000000000000000000000000000000000000000000000000000000000000000000000000000000000000000000000000000000000000000000000000000000000000000000000000000000000000000000000000000000000000000000000000000000000000000000000000000000000000000000000000000000000000000000000
P32564	1101100110001001000000000000000000000000000000000001000000000000000000000000000000000000000000000000000000000000000000000000000000000000000000000000000000000000000000000000000000000000000000000000000000000000000000000000000000000000000000000000000000000000000000000000000000000000000000000000000000000000000000000000000000000000000000000000000000000000000000000000000000000000000000000000000000000000000000000000000000000000000000000000000000000000000000000000000000000000000000000000000000000000000000000000000000000000000
P40168	1101100100001001000000000000000000000000000000000000000000000000000000000000000000000000000000000000000000000000000000000000000000000000000000000000000000000000000000000000000000000000000000000000000000000000000000000000000000000000000000000000000000000000000000000000000000000000000000000000000000000000000000000000000000000000000000000000000000000000000000000000000000000000000000000000000000000000000000000000000000000000000000000000000000000000000000000000000000000000000000000000000000000000000000000000000000000000000
P43611	1001100100001001000000000000000000000000000000000000000000000000000000000000000000000000000000000000000000000000000000000000000000000000000000000000000000000000000000000000000000000000000000000000000000000000000000000000000000000000000000000000000000000000000000000000000000000000000000000000000000000000000000000000000000000000000000000000000000000000000000000000000000000000000000000000000000000000000000000000000000000000000000000000000000000000000000000000000000000000000000000000000000000000000000000000000000000000000
P49723	1101100110001001000000000000000000000000000000000000000000000000000000000000000000000000000000000000000000000000000000000000000000000000000000000000000000000000000000000000000000000000000000000000000000000000000000000000000000000000000000000000000000000000000000000000000000000000000000000000000000000000000000000000000000000000000000000000000000000000000000000000000000000000000000000000000000000000000000000000000000000000000000000000000000000000000000000000000000000000000000000000000000000000000000000000000000000000000
Q12363	1101100110001001000000000000000000010000000000000000000000000000000000000000000000000000000000000000000000000000000000000000000000000000000000000000000000000000000000000000000000000000000000000000000000000000000000000000000000000000000000000000000000000000000000000000000000000000000000000000000000000000000000000000000000000000000000000000000000000000000000000000000000000000000000000000000000000000000000000000000000000000000000000000000000000000000000000000000000000000000000000000000000000000000000000000000000000000000
Q06616	1101110110001000000000000000000000010000000000000000000000000000000000000000000000000000000000000000000000000000000000000000000000000000000000000000000000000000000000000000000000000000000000000000000000000000000000000000000000000000000000000000000000000000000000000000000000000000000000000000000000000000000000000000000000000000000000000000000000000000000000000000000000000000000000000000000000000000000000000000000000000000000000000000000000000000000000000000000000000000000000000000000000000000000000000000000000000000000
P26343	1101100100001000000000000000000000000000000000000010000000000000000000000000000000000000000000000000000000000000000000000000000000000000000000001000000000000000000000000000000000000000000000000000000000000000000000000000000000000000000000000000000000000000000000000000000000000000000000000000000000000000000000000000000000000000000000000000000000000000000000000000000000000000100000000000000000000000000000000000000000000000000000000000000000000000000000000000000000000000000000000000000000000000000000000000000000000000000
P40218	1101100100001000001100010000000000000000000000000000000000000000000000000000000000000000000000000000000000000000000000000000000000000000000000000000000000000000000000000000000000000000000000000000000000000000000000000000000000000000000000000000000000000000000000000000000000000000000000000000000000000000000000000000000000000000000000000000000000000000000000000000000000000000000000000000000000000000000000000000000000000000000000000000000000000000000000000000000000000000000000000000000000000000000000000000000000000000000


#	3913	0.999809	0.00382409	SACEAE	10
3913	1111111111111111111111110000000000010000000000000000000000000000000000000000000000000000000000000000000000000000000000000000000000000000000000000000000000000000000000000000000000000000000000000000000000000000000000000000000000000000000000000000000000000000000000000000000000000000000000000000000000000000000000000000000000000000000000000000000000000000000000000000000000000000000000000000000000000000000000000000000000000000000000000000000000000000000000000000000000000000000000000000000000000000000000000000000000000000000
P30283	1111111111111111111111110000000000010000000000000000000000000000000000000000000000000000000000000000000000000000000000000000000000000000000000000000000000000000000000000000000000000000000000000000000000000000000000000000000000000000000000000000000000000000000000000000000000000000000000000000000000000000000000000000000000000000000000000000000000000000000000000000000000000000000000000000000000000000000000000000000000000000000000000000000000000000000000000000000000000000000000000000000000000000000000000000000000000000000
P33301	1111111111111111111111110000000000010000000000000000000000000000000000000000000000000000000000000000000000000000000000000000000000000000000000000000000000000000000000000000000000000000000000000000000000000000000000000000000000000000000000000000000000000000000000000000000000000000000000000000000000000000000000000000000000000000000000000000000000000000000000000000000000000000000000000000000000000000000000000000000000000000000000000000000000000000000000000000000000000000000000000000000000000000000000000000000000000000000
P36036	1111111111111111111111110000000000010000000000000000000000000000000000000000000000000000000000000000000000000000000000000000000000000000000000000000000000000000000000000000000000000000000000000000000000000000000000000000000000000000000000000000000000000000000000000000000000000000000000000000000000000000000000000000000000000000000000000000000000000000000000000000000000000000000000000000000000000000000000000000000000000000000000000000000000000000000000000000000000000000000000000000000000000000000000000000000000000000000
P36139	1111111111111111111111110000000000010000000000000000000000000000000000000000000000000000000000000000000000000000000000000000000000000000000000000000000000000000000000000000000000000000000000000000000000000000000000000000000000000000000000000000000000000000000000000000000000000000000000000000000000000000000000000000000000000000000000000000000000000000000000000000000000000000000000000000000000000000000000000000000000000000000000000000000000000000000000000000000000000000000000000000000000000000000000000000000000000000000
P38290	1111111111111111111111110000000000010000000000000000000000000000000000000000000000000000000000000000000000000000000000000000000000000000000000000000000000000000000000000000000000000000000000000000000000000000000000000000000000000000000000000000000000000000000000000000000000000000000000000000000000000000000000000000000000000000000000000000000000000000000000000000000000000000000000000000000000000000000000000000000000000000000000000000000000000000000000000000000000000000000000000000000000000000000000000000000000000000000
P46671	1111111111111111111111110000000000010000000000000000000000000000000000000000000000000000000000000000000000000000000000000000000000000000000000000000000000000000000000000000000000000000000000000000000000000000000000000000000000000000000000000000000000000000000000000000000000000000000000000000000000000000000000000000000000000000000000000000000000000000000000000000000000000000000000000000000000000000000000000000000000000000000000000000000000000000000000000000000000000000000000000000000000000000000000000000000000000000000
P50091	1111111111111111111111110000000000010000000000000000000000000000000000000000000000000000000000000000000000000000000000000000000000000000000000000000000000000000000000000000000000000000000000000000000000000000000000000000000000000000000000000000000000000000000000000000000000000000000000000000000000000000000000000000000000000000000000000000000000000000000000000000000000000000000000000000000000000000000000000000000000000000000000000000000000000000000000000000000000000000000000000000000000000000000000000000000000000000000
Q12167	1111111111111111111111110000000000010000000000000000000000000000000000000000000000000000000000000000000000000000000000000000000000000000000000000000000000000000000000000000000000000000000000000000000000000000000000000000000000000000000000000000000000000000000000000000000000000000000000000000000000000000000000000000000000000000000000000000000000000000000000000000000000000000000000000000000000000000000000000000000000000000000000000000000000000000000000000000000000000000000000000000000000000000000000000000000000000000000
Q12192	1111111111111111111111110000000000010000000000000000000000000000000000000000000000000000000000000000000000000000000000000000000000000000000000000000000000000000000000000000000000000000000000000000000000000000000000000000000000000000000000000000000000000000000000000000000000000000000000000000000000000000000000000000000000000000000000000000000000000000000000000000000000000000000000000000000000000000000000000000000000000000000000000000000000000000000000000000000000000000000000000000000000000000000000000000000000000000000
Q99359	1111111111111110111111110000000000010000000000000000000000000000000000000000000000000000000000000000000000000000000000000000000000000000000000000000000000000000000000000000000000000000000000000000000000000000000000000000000000000000000000000000000000000000000000000000000000000000000000000000000000000000000000000000000000000000000000000000000000000000000000000000000000000000000000000000000000000000000000000000000000000000000000000000000000000000000000000000000000000000000000000000000000000000000000000000000000000000000


#	3917	0.981453	0.0458891	FUNGI	10
3917	1111111111111111111111111111111111111111111111111111111111111111111111111111111111111111111111111111111111111111111111111111111111111111111111111111111111111111111111111111111111111111111111111111111111111111111111111111111111111111111111111111111111111111111111111111111111111111111111111111111111111111111111111111111111111111111111111111111111111111111111111111111111111111111111111111111111111111111111111110000000001111111111111110111011110001011010111110110111110111111111111111111111011111111111111011111111011110111
P06106	1111111111111111111111111111011111111111101111111111111110111111111111111111111111111111111111111111111111111111111111111111111111111111111111011111111111111111111111111111111111111111111111111111111111111111111111111111111111111111111111111111111111111111111111111111111111111111111111111111111111111111111111111111111110111111111111111111111111111111111111111111111111111111111111111101111111111111111111111110000000001111111111111110111011110001011010111110110111110111111111111011110111011111101111111111111111011110111
P38822	1111111111111111111111111111111111111111101111111111111111111111111111111000011111111111111111111111111111111111111111111111111111111101111111111111111111111111111111111111111011111111111111110111111111111111111111111111111111111111111111111111111111111111111111111111111111111111111111111111111111111111111111111111111111111111111111111111111111111111111111111111111111110111111111111101111111111111111111111110000000001101111110111110111011110001011010011110110111110110111110111111110111011110111111111010101111011100111
P40350	1111111111111111111011111111111111111111111111111111111111111111111111111111111111111111111111111111111111111111111111111111111111111111011111111111111111111111111111111111111111111111111111111111111111111111111111111111111111111111111111111111111111111111111111111111111111111111111111111111111111111111111111111111111111111111111111101011111111111111111111111111111111111111111111111111111111111111111111111110000000001111111111111110111011110001011010011110110111110111111111111111111111011111111111111011111111011110011
P50076	1111111111111111111111111111011111101111110111111111111111111111111111111111111111111111111111111111111111111111110111111111111011111111011111111111111111111111111111111111111111111111111111111111111011111111111111111111111111111111111111111111111111111111111111111111111111111111111111111111110111111111111111111111111111111111111111111011111111111111111111111111111111111111111111111011111111111111111111111110000000001111111111111110111011110001011010111010110111110111111111111111101111011111111111111111111111011110111
P40351	1111111111111111111111110111111111111111111111111111111111111111111111111111111111111111111111111111111111111111111111111111111111111111111111111111111111101111111111111111111111111111111111111111111111111111111111111111111111111111111111111111111111111111111111111111111111111111111111111111111111111111111111111111111111111111111111111111111111111111111111111111111111111111111111111111111111111111111111111110000000001111111111111110111011110001011010111110110111010111111111111111111111011111111111111011111111011110111
P53170	1111111111111111111111110111101111111111111011111111111111111111111111111111111110111111111111111111111111111111111111111111101111111111111111111111111111101111111111111111111111111111111111110111111111111111111111111111111111111111111111011111111011111111111111111111111111111111111111111111111101111111111111111111111111111111111111111111111111111111111111111111111111111111111111111101111111111111111111111110000000001111111111111110111011110001011010111110110111110111111111111111111111011111111111111011111111011110111
P53008	1111111111111111111111111111111111111111111111111111111111111111111111111111111111111111111111111111110111111111111111111111111111111111111111111111111111101111111111111111111111111111111011110111111111011111111111111111111111111111111111111111111111111111111111111111111111111111111111111111111111111111111111111111111111111111111111111111111111111111111111111111111111111111111111111111111111111111111111111110000000001111111111111110111011110001011010111110110111110111111111111111111111011111111111111111111111011110111
Q12001	1111111111111111111111110111111111111111111111111111111111111111111111111111111111111111111111111111111111111111111111111111111111111111111111111111111111111111111111111111111111111111111111110111111111111111111111111111111111111111111111111111111111111111111111111111111111111111111111111111111111111111111111111111111111111111111111111111111111111111011111111111111111111111111111111111111111111111111111111110000000001111111111111110111011110001001010111110110111110111111111101111111111011111111111111111111111011110111
P25648	1011111111111111111111111111111111111111111111111111111111111111111111111111111111111111111111111111111111111111111111111111111101111111111111111111111111111111111111111111111111111111111111111111111111111111111111111111111111111110111111111111111111111111111111111111111111111111111111111111111111111111111111111111111111111111111111101111111111111111111111111111111111111111111111111111111111111111111111101111010000001111111111111010111011110001011010111110110111110111111111101111101111011111111101110011101111011110111
P36051	1011111111111111111011111111111111111111111111111111111111111111111111111111111111111111111111111111111111111111111111111111111111111111111111111111111111111111111111111111111111111111111111111111111111111111111111111111111111111110111111111111111111111111111111111111111111111111111111111111111111111111111111111111111111011111111111111111111111111111111111111111111111111111111111111111111111111111111111110110000000001111111111111010111011110001011010111110110111110011111111111111111111011111111111101011110111011110111


#	3922	0.983556	0.0191205	FUNGI	10
3922	1111111111111111111111111111111111111111111111111111111111111111111111111111111111111111111111111111111111111111111111111111111111111111111111111111111111111111111111111111111111111111111111111111111111111111111111111111111111111111111111111111111111111111111111111111111111111111111111111111111111111111111111111111111111111111111111111111111111111111111111111111111111111111111111111111111111111111111111111111111111111111111111111111111011111111011011111111110111110111111111111111011111111111111101111011111111011110111
P11972	1111111111111111111111111110111111111111101111111111111111111111111111111111111111111111111111111111111111111111111111111111110111111111111111111111111111111111111111111111111111111111111111011111111111111111111111111111111111111111111111111111111111111111111111111111111111111111111111111111111111111111111111111111101111111111111111111111111111111111111111111111111111111111111111111111111111111111111111110111111111111111111110111111111011111111011011111111110111110111111111111111001111111111111101111111111111011110111
P24276	1111111111111111111111111111111111111111101111111111111111111111111111111111111111111111111111111111111111111111111111111111111111111111111111111111111111101111111111111111111111111111111111110111111111111111111111111111111111111111111111111111111111111111111111111111111111111111111111111111111101111111111111111111111110111111111111111111111111111111111111111111111111111111111111111111111011111111011111111111111111111111111110111111111011111111011011111111110111110111111111111111001111111111111101111011111111011110111
P32581	1111111111110111111111111111011111111111111111111111111111111111111111111111111111111111111111111111111111111111111111111111111111111111101111111111111111111111111111111111111111111111111111110110111111111011111111111111111111111111111111111111111111111111111111111111111111111111111111111111111111111111111111111111111111111111111111111111111111111111111111111111111111111111111111111111111111111111111111111111111111111111111110111111111011111110011011101111110111110111111111111111011111111111111101101111111111011110111
P53037	1111111111111111111111110111011111110111101111111111111111111111111111111111111111111111111111111111111111111111111111111111111111111111111111111111111111111111111111111111111111111111111111111111111111111111111111111111111111111111111111111111111111111111111111111111110111111111111111111111111111111111111111111111111111111111111111111111111111111111111111111111111111111111111111111111111111111111111111111111111111111111111111111111111011111111011011111111110111110111111111111111011111111111111101111111111111011111111
P32807	1111111111111111111111111111111111111111111111111111111111111111111111111111111111111111111111111111111111111111111111111111111111111111111111111111111111111111111111111111111111111111111111111111111111111111111111111111111111111110111111111111111111111111111111111111111111111111111111111111111111111111111111111111111111111111111111111111111111111111111111111111011111111111111111111111111111111111111111111111111111111111111111111111111011111111011011111111110111110111111111111111011111111111111101111011101111011110111
P33332	1011111111111111111111111111111111111111101111111111111111111111111111111111111111111111111111111111111111111111111111111111111111111111111111111111111111111111111111111111111111111111111111111111111111111110111111111111111111111110111111111111111111111111111111111111111111111111111111111111111101111111111111111111011111111111111111111111111111111111111111111111111111111111111111111111111111111111111111111111111111111111111110111111111011111111011011111110110111110111111111111111011111111111111101111011101111011110111
P53917	1001111111111111111111111111111111111111101111111111111111111111111111111111111111111111111111111111111111111111111111111111101110111111011111111111111111111111111111111111111111111111111111111111111011011110111111111111111111111111111111111111111111111111101111111111111111111111111111101111111111111111111011111111111111111111111111111111111111011111111111111111111111111111111111111101111111111111111111111111111111111111111111111111111011111111011011111110110111110111111111111111011011111111111101111111101111011110111
P36107	1111111111111111111111111111111111111111111111111111111111111111111111111111111111111111111111111111111111111111111111111111111111111111111111011111111111111111111111111111111101111111111111110111101111101011111111111111111111111011011111111111111111111111111111111111111101111111111111111111111111111111111111111111111111111111111111111111110111111111111111111111111111111110111111111111111111111111111111111111111111111111111111111111111011111111011011111111110111110111111111111111011111111111111101111011111111011110111
Q12510	1111111111111111111111111111111111111111111111111111111111111111111111111111111111111111111111111111111111111111111111111111111111111111111111111111111111111011111111111111111101111111111111111111111111111111111111111111111111111011111111101111111111111111111111111111111111111111111111111111111111111111111111111111111111111111111111111111110111111111111111111111111111111111111111111111111111111111111111111111111111111111111111111111111011111111011011111111110110110111111111111111001011111111111101111011111111011110111
P38992	1111111111111111111111111111111111111111111111111111111111111111111111111111111111111111111111111111111111111111111111111111111111111111111111111111111111111111111111111111111111111111111111111111111111111011111111111111111111111111111111111111111111111111111111111111111111111111111111111111111111111111111111111111111111111111111111111111111111111111111111111111111111111111111111111111111111111111111111111111111111111111111111111111111011111111011011111111110111110111111111111111011111111111111101111011111111011110111


#	3923	0.982218	0.0191205	FUNGI	10
3923	1111111111111111111111111111111111111111111111111111111111111111111111111111111111111111111111111111111111111111111111111111111111111111011111111111111111101111111111111111111111111111111111111111111111111111111111111111111111111111111111111111111111111111111111111111111111111111111111111111111111111111111111111111111111111111111111111111111111111111111111111111111111111111111111111111111111111111111111111111111111111111111111111111111011111111011011111111110111110111111111111111111111111111111111111011111111011110111
P21372	1111111111111111111111110111011111111110111111111111111111111111111111111111111111111111111111111111111111111111111111101111111111101111011111111111111111101111111111111111111111111111111111111111111111111111111111111111111111101111111111111111110101111001111111111111111111101101011111111111111111111111111111111111111111011111111111111111111111111111111111111111011111111111111111111111111111111111111111111111111111111111111111111111111011111111011011111111110111110111111111111111111111111011111111100011011111011110111
P46947	1111111111111111111111111111011111111111111111111101111111111111111111111111111111111111111111111111111111111111011111111111111111111111111111111111111111101111111111111110111111111111111111111111111111111111111111111111111111111111110011111111101101111111111111111111101111111111111111111111110011111111111101111101111111111111111111111111111111111111111111111111111111111111111101111111111111111111111111111111111111111111111111111111111011111111011011111110110111110111111111111111111111111111110111111011111111011110111
Q04225	1111111111111111111111111111111111111111111111111111111111111111111111111111111111111111111111111111111111111111111111111111111111111111111111111111111111101111111111111111111111111111111111111111111111111111111111111111111111111111111111111111101111111111111111111111111111111111111111111111111111111111111111101111111111111111111111111111111111111111111111111111111111111111111111111111111111111111111111111111111111111111111111111111111011111111011011111111110111110111111111111111111011111111111111111011111111011110111
P35996	1111111111111111111111110111111111111111110111111111111111111111111111111111111111111111111111111011111111111111110111111111111111111111011111111111111111111110111111111111111111100011111111111111011111111111111111111111111111111111111111111111111111111111111111111111111111111111111111111111111111111111111111111111111111111111111111111111111111111111111111111111111111111111111111111111111111111111111111111111111111111111111111111111111011111111011011111111110111110111111111111111111111111111111111111011101111011110111
P40030	1111111111111111111111111111111111111111110111111111111110111111111111111111111111111111111111111111111111111111111111111111111111111111011111111111111111101101111111111111111111111111111111111111111111111111111111111111111111111111111111111111111111111111111111101111111111111111111111111111111111111111111111110111111111111111111111111111111111111111111111111111111111111111111111111111111111111111111111111111111111111111111111111111111011111111011011111111110111110111111111111111111111111111111111111011111111011110111
P40009	1011111111111111111111110111111111111111111111111111111111111111111111111111111111111111111111111111111111111111110111111111111111111111011111111110111111101111111111111111111111111111111111110111111111111111111111111111111111111111111111111111111011111111111110111111111111111111111111111111111111111111111111111111111111111111111111111111111111111111111111111111111111111111111110111111111111111111111111111111111111111111111111111111111011111111011011111111110111110111111111101111111111111111111111111011111111011110111
P49704	1111111111111111111111110111111111111111111111111111111111111111111111111111111111111111111111111111111111111111111111111111111111111111011111111111111111101111111111111111111111111111111111110111111111111111111111111111111111111111111111111111111110111111111111111111111111111111111111111111111111111111111111111111111111111111111111111111111111111111111111111111111111111111111111111111111111111111111111111111111111111111111111111111111011111111011011111111110111110111111111101111111111111111111111111011111111011110111
P40959	1111111111111111111111111111111111111111111111011111111111111111111111111111111111111111111111111111111111111111111111111111111111111111011111111111111111101111111111111111111111111111111111110111111111111111111111111111111111111111111111111111111111111111111111111111111111111111111111111110111111111111111111111111111111111111111111111111111111111111111111111111111111111111111111111111111111111111111111111111111111111111111111111111111011111111001011111111110111110111111111111111111110111111111111111011111111011110111
P33303	1111111111111111111111110111111111111111111111110111111111111111111111111111111111111111111111111111111111111111111111111111111111111110111111111111111111101111111111111111111111111111111011111111111111111111111111111111111111111111111111111111111110111111111111111111111111111111111111011111111101111111111111111111111111111111111111111111111111111011111011111111111111111111111111111111111111111111111111111111111111111111111111111111111011111111011011111111110111110111111111111111111111111111111111111111111111011110111
P35180	1111111111111111111111111111111111111111111111111111111111111111111111111111111111111111111111111111111111111111111111111111111111111111011111111111111111101111111111111111111111111111111011110111111111111111111111111111111011111111111111111111111110111111111111111111111111111111111111111111111101111111111011111111111111111111111111111111111111011111111111111111111111111111111111111111111111111111111111111111111111111111111111111111111011111111011011111111110111110111111111111111111111111111111111111011110111011110111


#	3927	0.96826	0.0152964	SCER	10
3927	1100010000100000000000000000000000000100100000010000000010000100000000000000000000000000000000000000000000000000000000000000000000000000000000000000000000000000000000000000000000000000000000000000000000000000000000000000000000000000000000000000000000000000000000000000000000000000000000000000000000000000000000000000000000000000000000000000000000000000000000000000000000000000000000000000000000000000000000000000000000000000000000000000000000000000000000000000000000000000000000000000000000000000000000000000000000000000000
P20438	1100000101110001000000000110010100010100100100000000011000000100000000000000000000000000000000000000000000000000000000000000000000000000000000000000000000000000000000000000000000000000000000000000000000000000000000000000000000000000000000000000000000000000000000000000000000000000000000000000000000000000000000000000000000000000000000000000000000000000000000000000000000000000000000000000000000000000000000000000000000000000000000000000000000000000000000000000000000000000000000000000000000000000000000000000000000000000000
P40041	1100100100000000000000000000110000101100100100010000000010010100000000000000000000000000000000000000000000000000000000000000000000000000000000000000000000000000000000000000000000000000000000000000000000000000000000000000000000000000000000000000000000000000000000000000000000000000000000000000000000000000000000000000000000000000000000000000000000000000000000000000000000000000000000000000000000000000000000000000000000000000000000000000000000000000000000000000000000000000000000000000000000000000000000000000000000000000000
P40353	1110000000000000000001000010100000100110100000010001000000000100000000000000000000001000000000000000000000000000000000000000000000000000000000000000000000000000000000000000000000000000000010000000000000000000000000000000000000000000000000000000000000000000000000000000000000010000000000000000000000000000000000000000000000000000000000000000000000000000000000000000000000000000000000000000000000000000000000000000000000000000000000000000000000100000000000000000000000000000000000000000000000000000000000000000000000000000000
Q02891	1100011000000010000000001000000100000100100010010000010010000100000000000000000000000000000000000000000000000000000000000000000000000000000000000000000000000000000000000000000000000000000000000000000000000000000000000000000000000000000000000000000000000000000000000000000000000000000000000000000000000000000000000000000000000000000000000000000000000000000000000000000001000000000000000000000000100000000000000000000000000000000000000000000000000000000000000000000000000000000000000000100000000000000000000000000000000000000
P36122	1100011000100100110001010100000000000101000000001000110000010000000000000000000000000000000000000000000000000000000000000000000000000000000000000000000000000000000000000000000000000000000000000000000000000000000000000000000000000000000000000000000000000000000000000000000000000000000000000000000000000000000000000000000000000000000000000000000000000000000000000000000000000000000000000000000000000000000000000000000000000000000000000000000000000000000000000000000000000000000000000000000010000000000000000000000000000000000
P39717	1101010000110000000000000000000000000001011000001000111011110110000000000000000000000000000000000000000000000000000000000000000000000000000000000000000000000000000000000000000000000000000000000000000000000000000000000000000000000000000000000000000000000000000000000000000000000000000000000000000000000000000000000000000000000000000000000000000000000000000000000000000000000000000000000000000000000000000000000000000000000000000000000000000000000000000000000000000000000000000000000000000000000000000000000000000000000000000
P53124	1110010011100010010001110010000010000010010000010000000000000110000000000000000000000000000000000000000000000000000000000000000000000000000000000000000000000000000000000000000000000000000000000000000000000000000000000000000000000000000000000000000000000000000000000000000000000000000000000000001000000000000000000000000000000000000000000000000000000000000000000000000000000000000000000000000000000000000000000000000000000000000000000000000000000000000000000000000000000000000000000000000000000000000000000000000000000000000
Q03758	1100001001011000011001010100000010001001100000110010001010100100000000000000000000000000000000000000000000000000000000000000000000000000000000000000000000000000000000000000000000000000000000000000000000000000000000000000000000000000000000000000000000000000000000000000000000000000000000000000000000000000000000000000000000000000000000000000000000000000000000000000000000000000000000000000000000000000000000000000000000000000000000000000000000000000000000000000000000000000000000000000000000000000000000000000000000000000000
P42223	1100010000000000000000001000100010001010001000100101000110001110000000000000000000000000000000000000000000000000000000000000000000000000001000000000000000000000000000000000000000000000000000000010000010000000000000000000000000000000000000000000000000000000000000000000000000000000000000000000001000000000000001000000000000010100000000000000000000000000000000000000000000000000000000000000000000000000000000000000000000000000000000000000000000000000000000000000000000000000000000000000000000000000000000000000000000000000000
P40188	1101110100101100100110001101000000000010010000100110100101100110000000000000000000000000000000000000000000000000000000000000000000000000000000000000000000000000000000000000000000000000000000000000000000000000000000000000000000000000000000000000000000000000000000000000000000000000000000000000000000000000000000000000000000000000000000000000000000000000000000000000000000000000000000000000000000000000000000000000000000000000000000000000000000000000000000000000000000000000000000000000000000000000000000000000000000000000000


#	3928	0.965392	0.00956023	FUNGI	10
3928	1111111111111111111111111111111111111111111111111111111111111111111111111111111111111111111111111111111111111111111111111111111111111111011111111111111111111111111111111111111111111111111111111111111111111111111111111111111111111111111111111111111111111111111111111111111111111111111111111111111111111111111111111111111111111111111111111111111111111111111111111111111111111111111111111111111111111111111111111111111111111111111111111111111011111111011011111111111111111111111111111111111111111111111111111111111111111110111
P14922	1111111111111111111111111111111111111111111111111101111111111111111111111111111011111010111101111111111111111111101111011111111110111111011111110111111111111111111111111111111111111111111111110111110111111111111111111111111101011111111111110111111110011111111111111111101111110010011011111111111111111111111110111111101111111111111011111101111111011111111111111111111111111111111111111111111111111111111111111111111111111111111111111111111111111111111111111110111111111111111111111111111111111111111111111111111111111110111
P28321	1111111111111111011111110111111111111111111111111111111111111111111111111111111111111110111111111111111101111111111111110111111111111111010111111111001101111111111111111111111111111111111111111111110001011111101110111111011101111111111111111111111110011111101111101111101111111110111111111111111101111111100111111101111111101111111011111111111111111111111111111111111111111111111111111111111111111111111111111111111111111111111111111111111011111111011011111111110111110111111111111111111111111111111111111111111111011110111
P35196	1111111111111111111111110111111111111101101111111111111111111111111111111111111111111111011111111111111111111111101111111111110011111111011001110111111111110011111111111111111111111111111111110111111111111111111111111111111111111111110111111111111110011111111111111111111111111111111111111111111111111111111111111101111111111111111111111111101110101111111111111111111111111111111111111101111111101101111111111111111001111111111111111111111010111111111011111111111110011111111111111111101111111111111011110111111111111110111
P38757	1110111111111111111111111111111111111111101111111111111111111111111111111111111110111111111111111111111111111111111111011111110111111111111111111111111111110111111111111111111111111111111111111111111111111111111111111111111111111111111111111111111111111111111111111111111111111111111111111111111101101111110111111111111111111111111111111111111111111111111111111111110111111111111111111111111111111111111111111111111001111111111111111111111011111111111111111111110110110111111111111111111111111111011011111111101111111110111
P27705	1111111110111111111011110111111111101111111111111111111111111111111111111111111111111111111111111111111111111111111111111111111111111111011111111111111111111111111111111111111111111111111111111111111111111111111111111111111111111111111111111111111111110111101111111111111111111111111111111111110111111111111111111110111111101111111111111111111111011111111111111111111111111111111111111111111111111111111111111111111101111111111111111111111011111011011011111111110110111011111111111111111111101111111111111111111111111110111
P38889	1111111111111111111111111111111111111111111111111111111111111111111111111111111111111111111111111111110111111111111111111111111111111111110111111111111111111111111111111111111011110111111111110111111111111111111111111111111111111111111111111111111111111111111111111111111111111111111111111111111111111111111111111111111111101110111111111111111111111111111111111111111111110111111111111111111111111111111111111111111111111111111111111111111011111111011011111111111110111111111111111111111111111111111111111111111111111110111
P15496	1111111111111111111111111111111111111101111111111111111111111111111111111111111111111111111111111111111111111111111111111111111111111111011111111111111111101011111111111111111111111111011111111111111111111111111111111111111111111111111111111111111111111111111111111111111111111111111111111111111101111111111111111111111111111111111111111111111111111111011111111111111111111111111111111111111111111111111111111111111101111111111111111011111011111111011011111111111111111111111111111111111111111111111111111111111111011110111
P54839	1111111111111111111111111111111111111011111111111111111111111111111111111111111111111111111111111111111111111111111111111111111111111111011111111111111111111111111111111111111111111111111111111111111111111111111111111111111111111100111111111111111111111111111111111111111111111111111111111111111111111111111111111111111111111111111111111111111111111111111111111111111111111111111111111111111111111111111111111111111111111111111111111111111011111111011011111111111111111111111111111111111111111111111111111111111111011110111
P26754	1111111111111111111111111111111111111111111111111111111111111111111111111111111111111111011110111111111111111111111111111111111101111111011111111111111111101111111111111111111111111111111111110111111111111111111111111111111111111111111111111111111111111111111111111111111111111111111111111111111111111111111111111111111111111111111111111111111101111111111011111111111111111111111111111111111111001111111111111111111111111111111111111111111011111111011011111111111111111111111111111111111111111111111101111111111111011110111
Q08954	1111111001111111111111111111111111111111111111111111111111111111111111111111111111111111111111111111111111111111111111111111111101111011011111111111111111111101111111111111111111111111111111110111111111111111111111111111111111111111111111101111111111111111111111111111111111111111111111111111111111111111111111111111111111111111111111111110011111111111111111111111111111111111111111111111111111111111111111111111111101111111111111111111111011111111011011111111110111111111111101111111111111111111111101111111111111011111111


#	3932	0.964818	0.0305927	FUNGI	10
3932	1111111111111111111111111111111111111111111111111111111111111111111111111111111111111111111111111111111111111111111111111111111111111111111111111111111111111111111111111111111111111111111111110111111111111111111111111111111111111111111111111111111111111111111111111111111111111111111111111111111111111111111111111111111111111111111111111111111111111111111111111111111111111111111111111111111111111111111111111111111111111111111111111111111011111111011011111111010011110111111100111011111111101111101111011111111111011110111
P15179	1111111111111111111111111111111111111111101111111111111111111111111111111111111111111111111111111111111111111111111111111111111111111111111111111111111111101111111111111111111111111111111111110111111111111111111111111111111111111111111111111111111111111111111111111111111111111111111111111111111111111111111111111111111111111111111111111111111111111111111111111111111111111111111111111111111111111111111111111111111111111111111111111111111011111111011011111111010011110111111100111011111111101111101111011111111111011110111
Q04924	1011111111111111111111110111111111111111101111111111111111111111111111111111111111111111111111111111111111111111111111111111111111111011111111111111111111111111111111111111111111111111111111111111111111111011111111111111111111111110111111111111111111111111111111111111111111111111111111111111111111111111111111111111111111111111111111111111111101111111111111111111111111111111111111111111111111111111111111111111111111111111111111111111111011111111011011111111010011110111111100111011111111101111101111011111111111011110111
Q12452	1111111111111111111111110110111111111111111111111111111111111111111111111111101011111111111111111111111111111111111111111111111001111111111111111111111111111111111111111111111111110111111111111111111111111111111111111111111111111110111111111110111111111111111111111111111111111111111111111111111111110011111111111111111011101111111111111111111111111111111111111111111111111111111011111111111111111111111111111111111111111111111111111111111011111111011011111111010011110111111100111111111111101111101111001111111111011110111
P25368	1111111111111111111111111111111111111111111111111111111111111111111111111111111111111111111111111111111111111111111110111111111111111111011111111111111111101111111111111111111101111111111111111111011011011111111111111111111101111111111101111111111110101111111111101111111111111111111111111111111111111111111111111111011111111111111111111111111111111111111111111111110111111111111111111111111111111111111111111111111111111110011110111111111011111011011011111111010010110111111100111011111111001111101111011111101111011110111
P38865	1111111111111111111111110011111111111101111101111111111111111111111111111111111111111111111111111111110111111111111111111111101111111111111111111111111111101110111111111111111011111111111111100111011011111111111111101111111111111111111111101111111111111111111111101111111111111111110111111111111111111111101111101110111111111110111111111110111111111111111111111111111111111111111111101111110111111111111111110110111111111111111111111011111011110111001011010010010001110011111100111111111111100111101111011111111111001110111
Q12156	1111111111111111111111111011011110110001111111011111111110111011111111111111111111111111111111111111111111111111111111111111111111111111011111111111111111111111111111111111111111111111111011110111011001111111111111111111111111111111110111111111111111111110111111111111111111111111101111111111111111111111111111100111011111111111111101111101110111111111111111111111101111111111111110111111111111111111111111111111111111111111111111111111011011110011011011111110000000110111111100111001111111101111101101011111111111011110111
P53264	1111111111111111111111111111111111111111111111111111111111111111111111111111111111111111111111111111111111111111111111111111111111111111111111111111101011111110111111111111111111111111111111111111111111111111111111111111111111111111011111111111111111111111111111111111011111111111111111111111111111111111111111111111111111111111111111111111111111111111111111111111111111111111111111111111111111111111111110111111110111001111111111111011111011110011001011111110010011110011111100111001011111000111101111011111111111011110111
P40468	1011111111111111111111111111111111111111111111111111111111111111111111111111111011111111111111111111111111111111111111111111011111111111111111111111111111101111111111111111111111111111111011110111111111111111111111111111111111111111110111111111111111111111111111111111111111111111111111111111111111111111111111111111111111111111111111111011111111111111111111111111111111111111110111111111111111111111111111111111111111101111111111111111111011110011011011111110010011110111111100111111111111001111101111011011111111011110111
P38263	1011111111111111111111110111111111101110111111110111111111111111111111111111111111111111111111111111111111111111111111111111110111111111011111111111111111101111111111111111111111111111111111110111111011111111111111111111011111111111111111111111111111111011101111101111111111111111111111111111111111111111111111111111111111111111111111111111111111111111111111111111111111111111111111111111111111111111111111111111111111111111111111111111111011111111011011111111010011110111111101111011111111101111101111011011111111011110111
Q06672	1111111111111111111111111111111111111111111111111111111111111111111111111111111111111111111111111111111111111111111111111111111111111111011111111111111111111011111111111111111111111101111111000111111111111111110111111111111111111010111111111111111111111111111111111111111111111111111111111111111111111111111111101111111111111011111111111111111111111111111011111111111111111111111111111111111111111111111111111111111111111111111111111111111011111111011011111111010011110111111101111011111111101111111111011011111111011110111


#	3933	0.950287	0.0286807	FUNGI	10
3933	1111111111111111111111111111111111111111111111111111111111111111111111111111111111111111111111111111111111111111111111111110111111111111111101111111111111111111111111111111111111101111111111111111111111111111111111111111111111111111111111111111111111111111111111111111111111111101111111111111111111111111111101111111111111111111111111111111101111101111111111111111111111111111111111111111111111111101111111111111111111111111111111111111111011111111011011111111110111110111111111111111111111111111111111111111111111011110111
P09368	1111111111111111111111111111111111110111111111111111111111111111111111111111111111111111111111111111111111111111101111111110111111111101111101111111111111111111111111111111111111101111111111111111111111111111111111111111111111111111111111111111111111111111111111111111111111110110111111111111111111111111111111111111111111111101111111111111101111111111111111111111111111101111111111111111111111111101111111111111111111111111111111111111111011110011011001111110110111110111101011010111111110111011011011111011111111001010101
P27515	1011111111111111111111111111111111101111111111111111111111111111111111111111111111011011111111111111111111111111111111111110110111111111111111111011011111111111111111101111001111101111111111110111111111011111111111111111111111011111111111111111111111111111110111101111111111111101111111111111111111111111111101111111111111111111111111111111111111101111111111111111111111111111111111111111111111111101111111110111111111111111111110111011111011111011011011111111110111110011111111111011111111111111111111111011111111011111111
P35184	1111111111111111111111111101111111101111111111111111111111111111111111111111111111111111111111111111111111111111111111111110111111111111110101111011101111110111111111111111111111101111111111110111111111111111110111111111111111111110111101111111111110111111111111111111111111111100110101111111111111111111111101111111111111111111111111111111101111101111111111111111011111101111111111111101111111101101111111110111111111111111111110111011111011110111011011110111010011110011111100101111111011101111101111011111111111011110111
P53137	1111111111111111111111111111011111111111101111111111111111111111111111111111110111111111111101111111111111111111111111111100111110111110111101111101011111100111001111111111101111101111110111101111111111111111111110111111111110111111011111111111110111110111111111101111111011111110110111111111001111111111100001100111111111111111110101101111101111001111111111111111111110111111011111111110111111111101110111110111111111101101111111111010111011111100001011011010110101110010111100111011000111111111101111110101111111011110111
Q03771	1011111111111111111111111111111111101111111111111111111111111111111111011111111111111111111101111101111111111111111111111110111111111111011101111011011111111111111111110111000111101111111111110111111111111111111111111111111111111111110111111111111010101111111111111111101111111100110111111111111101111111111101111111111111111111111111111011111111101111111111111111111111111111111111111111111111111101110111100111111111111111111111111011111011111011001011011011110101110011111111111111111111111111111111110001111111011110111
Q08236	1111111111111111111111111101111111111110111111111110110111111111111111111111111111111111111111111111111111111111111111111110111111111111111101111111011011101111111111111111111111101111111111111111111111111111111111111111111111111111111110110111111111111111111110111111101111110101110111111111111111111111111000111111111111111111111111111111101111001111111111111111111111111111111111111111111111111101111111111111111111111111111111111111111011111011011011111111110111110111111111111011011111111111111101111011111111011110111
P32902	1111111111111111111111111111111111111111111111111111111011011111111011111111111111111111111111111111111111111111111110111110111111111111111101111111011111111111111111111111111111111111111111111111111111111111111111111111111111111110111111111111111111111111111111111111111111111101111111111111111111111111111001111111111111011111111111111111101111101011111111111111111111111111111111111111111111111101111111111111111111111111111111111111111011110111011011111111110111110111111111101111111111111111111111111111111111011110111
P32641	1111111111111111111111111111111111111111101111111101111011101111111111111111111111111111111111111111111111111111111111111010111111111111111101111111111111111111111111111111111111101111111111110111111101111111111111111111111111111111111111111111111100111111111111111111111111101101111111111111111111111111111101111111111111111111111111111111101111011111111111110111111111111111111111111111111111111101111111111110001001111111111111011110111011111111011011111111110111110111111111111111011101111111111111111011111111011110111
P36151	1111111111111111111111111111111111111111111111111111111111111111111111111111111111111111111111111111111111111111111111111110111111111111111101111111111111111111111111100110111111111111111011111111111111111111111111111111111111111111111111111111111111111111111111111111111111111111111111111111111111111111111111111111111111111111111111111111111111111111111111111111111111111111111111111111111111111101111111111111111111111111111111111011111011111111011011111110110111110111111111111111111111111111111111111111111111011110111
Q04067	1111111111111111111111111111111111111111111111111111111111111111111111111111111111111111111111111111111101111111111111111111111111111111111111111111101111111111111111111111111111101111111111111111111111111111111111111111111111111111111111111111111111111111111111111111111111111111111111111111111111111111111111111111111111111110111111111111111111101111111111111111111111111111111111111111111111111101111111111111111111111111111111111111111011111111011011111111110111110111111111111111011111111111111111111111111111011110111


#	3941	0.904971	0.0248566	FUNGI	10
3941	1111111111111111111111111111111111111111111111111111111111111111111111101111111111111110111111111111111111111111111111111111111111111111111111111111111111111111111111111111111111111111111111110111111111111111111111111111111111111111111111111111111111111111111111111111111111111111011111111110111111011111111111111111111111111111111111111111111111111111111111111111111111111111111111111111111111111111111111111111111111111111111111111111111011111111011011111111110111110111111111111111111111111111111111111111111111011110111
O13585	1111111111111111111111111111111111111111111111111111011111111111011111101111011111111111111111011111011111011111111111111111111111111111101111111111111111110101111111111111111110110101111111110111111111100111111011111111111111111111111111111111111111111111111111111111111111111111011111111110111111010111111111111111111110111111111111111111111111111110111111111101110111110111101111111110111111110111111111111111111111111011111111111111111011110111011011111110110111110111111111111111111111111111111111111011110111011110111
P45978	1111111111111111111111110111111111111111111011111111110111111111111111101111111111111101111111111111111111111111111111111111111111111111111111111111111111101111111111111111111111110111111111110111101111111111110111111111111111111111111111111111111111111111111111111111111110101111011111111010111101011011111111111111111010111111101111111111011111111110111111111111111111111111111111111100111111110111111111111111010110011111111111101111111011110011111111110110110111110111111111111111111111110010111111111111111111101110111
P36520	1111111111111111111111111111110111111111101111111111111111111111001111101111111111111111111111111111111111111111111111111111111111111111111111111111111111101111111111111111111111111111111011110111111111101101111111111111111111111111110111111111111110111111110111111111111111101111011111111110111111011111111111111111111110110111111111110111111111111111111111110111111111111111111111111111111111110111111111111111111111111111111111111111111011111111011011111111110111110111111111101111111111111111111111111111111111011110111
P20107	1111111111111111111111111110111111101111111111111111111011111111111111011111111101111110111111111011111111111111111111110111111011111111111010011011111111111111111111111111111111111111111111110111111111111011111111111111111111111111111011011111111111111111101111011111010111111111011011111111111101011111111110111011111101101110011111111111011111111111111111111111111111111101111111111111111111111111111111111111111111111101111111111111011111111111010111111111110111110111111110111101111111111011111111111111111111101111111
P43613	1111111111111111111111110100111111111111110111111111111111111111111111101111111111111110111111111111111011111011111111101111101001111010111110111111111111111111111111111111111111111110111111110111111111111011111111111111111111111111110010011110111111111111110111111111110111101111010111111100111111010111110111101111011101101111011111110111110111111111111111111101111011101111111110111100111111110011111111111111111111111111111111111111111011110111011011111111110111010111111111101111111111111111111111111011111111011110111
P34161	1011111111111111111110111111111111111111110111111111111111110111111101101111111111101010101111111111110100100001110111011111111111011110011111111101100011011110001111010111111101111110111111110011111110111111111111001111111101111001111111111111111111111011111111111101101110111101111111101111111111011011111111111011101111101111110101111111110100111111111101111111100011111111111000001101110111101011110110111111011011111111111111111111111011111111001011111110110101111111111111111111111011111111111111110010111111111110111
P38715	1111111111111111111011111111111111110111111111111111111111111111111111111111111111111000001111111111110111111101111111111111110111111111011111111111101111010111101011111111111111111110111111111011110110011111111111011111111111111111110111111111111110111111111111111111111111111111111111111111110001111111100111011110111111111111111011111111111100111111111111111110111010111111111111101111111011001011110110100110011001100111111111111010111111110101001010011011111101110001111100111011101111111111001101110001110111011110111
Q03193	1011111111111111001111100111011111110101111111111111111111111111111111111111100110111100011111110110110011111001111111110111111111111111111101111101111111011110101111111111111111110110111011101011010111101111011110111100000011111011111111111111111111111111101111111111101111111111111111111111111111111111111100111101111111101011110111111111111101101111111111111101011011111111111111111100111111101101100111111010111111101111111111011111011011110011011011111110110101110111111111111001011111011111111111111100111001011010111
Q07589	1011111111111111111111111111111111111111111111111111111111111111111111101111101111101010001111110101111011111111111111110111111111111110111111111111011111011111110110111111111111111111111111111011111111111111111111111111111111111101111111111111111111111111110111011111111111101111011111111110110111011111111111111101111111100110111101110111111100111111111111111101111011111111111111111101111111111011101111111111111111111111111111111111111001111110011011111111110111110111110111111110111101111111110111111010111011010110111
P43558	1011111111111111111110110110111111101110100101111111111000101111111111101111111111111110111111110111111011111111111111111111111111111111111111111111111111011011111111111111111111111111111111111011111111111111111111111111111111111111111111111111111111111111111111111111111111101111011111111110111111011111111111111111111111110111111111110111111111111111111111111111111111111111111111111111111111110011110111111111111011111111111111111111111011111011111111011111110111110111111111111111111111111111111111111111111111111110111


#	3943	0.909369	0.0458891	FUNGI	10
3943	1111111111111111111111111111111111111111111111111111111111111111111111111111111111111111111111111111111111111111010111111111111111111111011111111111111111101111111111111111111011111111111111110111111011111111111111111111111111111111111111111111111111111111111110111111111111111111111111111111111101111111111111111111111111111101111111111111111111111111100111111011111111001111111111110111111101111111111111111111111111111111111111111111111011111111011011111111110111110111111111111111111111111111111111111111111111011110111
P11746	1111111111101111110111111111111111111111111111101011111111111111111110011111111111111111111111111111111111111111010111111111110111111111011111111111111111111111111011111101011111110111111111100111110001111111011111111111111101111110111111111111111111111111111111111111101111111111101110111111111001111111111110111110111111111001111111111111111111111111101111111011111101101111111111110111111101111111111111111111111111111111111111111111111111111111101111111111111110111111111111111111101111111111111111111011111111111111111
P32562	1111111111111111111111111111111111111111111111111111111111111111111111111010011111111111111111111111111110111111011111111011111111111111010111111111111111111011111111111111111011111111111111110011111011111111111111111111111111111111111111111111111111111111111111111111111111111111111110111111111101111111111111111111111110111101111110101111111111111111100111111011111111001111111111110111111101111111111111111111111111111111111111111111111111111111111111111111111111111111111111111101111111111111111111111111111111111111111
P38782	1111111111111111111111111101111111101111111011111111111111111111111111111111111111111111111111111111111111111111110111111111111111111101111111111111111001101110111111111111111111111011111111110111011011111111111111111111111111111111101111111111111111001111111110111111111101101111111110111111111101111111111111111111111111111111111111111111111111111111100111111011111111001111111111110101110101101111111111111110011111111111111111111111111111111111111111111111111111111111111111111111111111111111111111111011111111111111101
Q04226	1111111111111111111111111111111111111111110111111111111111011111111011111110011011110111111110111110111111111110010111111011111111011111011111101111110111101100111111111111111100110111111111100111111011110111111011101111111111101011101111111101100111101001111011111111111110001111111110111111011101111111111111111111110111111100110111011111110111111111000111111011111111001101111111110011110101111111110010111111111001111111111111111111110111111111111110111111101111111111111100101111111111111111111011111111111111001111111
Q06132	1011111111111111111111111111111011111101001111111111111111111111111110111111111111101111110111101011001110101111011111111011111111111111010111101111110111111101011010011011011111111111111111110111111001110111001011111110111011111111111111101111110101111111011111111111111111111111111111111111011101111111111111111101010111101001111000111110011111111111100111110001111111001111111111111001111101111110111111111111111111111111111111111111111010101011011011111111110111110111111111111110111111111111111111111111011111011110111
P38140	1111111111111111111011111111011111111111011111101111101111111111111111111110110111111111111111111111111111111111100111111111111101101111011111111111111111101111111111111111111011111111110111111111011111111111111111111111111111111110111111111111110111101111111110111111111111111111111110111111111101111111111011111111011111111101111111111111111111111111100111111011111111001111111111110111111101111111111111111111111111111110110111111111111011111110011011111111100111110111111111110100101101111111110111101011111111010010111
P41910	1111111111111111111111111111011111111111101111111111111111111111111111111111111111111001101101111111110111111111000110110111011110110000011011111100111111101111110101111111111011111001111010010111011011111111100111111011111111111111110101111111110010011111111110111101110111101011101111111111111101110111111011111111001011011100111111111100111111011111110111111101111111001111111111110111101101111011111111110111111111111111111111111111111011111111011011111111110111110011111111111111111111111111111111111111111111011110111
P53125	1011111111111111111111111111111111111111110111111101111111101111111101111111111111111111111101110111111110111111001111111111111000111000010111111111111111101111111101111111111011111011111011111111111001101111111111111111111111111111111111111111111111111111111110111111111111111011101111111111111101110111101011111111011111011100111110111111111111111111100111111111101111001111111111110111111101111111111111111111111111111111110110111110111011111001001011111111110111100101110111110011011110101111111110100111111111011110111
Q04081	1111111111111111111111110100111111111111111111101111111111111111110111111111111111111110111101111111011111111111001111111111111010111101110111111111111110100111111111011111111011111011111111100111100011011111101111111111111111111111111111111111110111001110101110101111111111111011101111101101011101111101111011001111111111111011111111111111011111011111110110111011111111111011110111111111101100111110111111111001111111111111111111111111011001111011011011111111110111110110111111111001011011111111111111001111111111011110011
Q12374	1011101111111111111111111101011111101111111111111111111111111110111111111110111111101111111101111111111111111111100111111011111110111101010111111111111011101111111111111110111011111111111111111111111011111111111111111111111101111111111111111111111111101110111110111111111111111010111101111111111111110111111111011111101111111111111110111011111111111111110111111111111111001111111111111110111101111111111111111111111111111111111110111111111011111111011011111111110111110111111111111111111111111111111111111011111111011110111


#	3944	0.90956	0.0229446	FUNGI	10
3944	1111111111111111111111111111111111111111111111111111111111111111111111111111111111111111111111111111111111111111111111111111111111111111111111111111111111111111111000111111111111111111111111101111111111111111011111111111111111111111111111111111111011111111111111111111110111111111111111111111111011111111111111111110111111111111111111111011111111111111111111111111111111111111111111111111111111111111111111111111111111111111111111111111111111111111111011111111111111111111111111111111111111111111111111111111111111011111111
P10961	1111111111111111111111110111111111111111111111111111111111111011111111111111111111111111111111111101011111111111111111111111111111111111011111110111111011110111111011111111111111111111111111110110111111111111110111110111111111111111111111111111111001111111111111111111111110111111111111111111110011111111111111111100111111111110111110111011111111111111111111111111111111111111111111111111111111111111111111111111111111111111111111111011111111111111111111111111110111110111111111101111111111111111011111111111111111011111111
P14832	1111111111111111111111111011111111111111111110110111111111111110101101110111101010101111111111111111011111111110010111111011011011011111011011100111010001111111011010110001111010110110111101111100111011111101101110001110110011101111111111111111011110111001101111111100110010111111011011111110111110111111111110010011111101010111111101100111110111111111011101011110110111110111011111011110110110110111111111111111111111111111111111111111111111111010111011111111111111010111111111111111111111111111111111111111111111011111111
P24867	1011111111111111111111111111111111101111111111110101111111111111111101110111110111101111001111111111011011110101111111111111111111111111111001101111111111111111111000111111111111101111111111111111111100111111011111001111111111011110111111010111011001111111111111111101110011110110101111111111101011111110100110100110111111111011110111101001111111111111111111111111111100111111011111011111110110011111111111111110100110011011111111111110111110110111011011110111110111110111111111111111110111111110111111111111111111011110111
P38211	1111111111111111111111110011111111111111111111111111111110111111111101111111111111011111111111111101111110111111110111111011111111111111111111111111111111111111011100111111111111111111110111100111111101111111011111111111111101111100110111011110111010011111101110111111110111111011101111111111110011111111100110111110111111111010111111111011111111111111111111111111101111111111111111100111110111111111111111111111110111111111111111111111111111111111111011111111111101111111111110101111111111111111101111111111111111011110111
Q12006	1111111111111111111111111111111111101111110111111111111111111111111111111111111111111011101111110101110110111110010111111011101101111110011011111110111111111111111000111111111111110111111111100111011011010111001101111111111111111110111111110110110101111011101111101110110111110111101111111111111001111111110110101110111111011111111111111111111111111111110111111110111101111111111111100101111111111011111111111111111111111111111111111111111111111111111111111111111101110111111111111111111111111111111111111011111111011111111
P40558	1111111111111111111111111111111111101111111111111111111111111111111111111111111111111111111011111101101111111111111111111110111101111111111111111111111111101111111001111111101101011111111111100111111111111111011011111111111111111111110111011111111011111111111111111111110111111111111111011111111011111111100111111110111111111010111111111011111111111101111111111111111101111111011011111101111111111111111101011110110111111111111110111111110111111111111010111111001010111111110101101111111111101111101111011111111111011110111
P38633	1111111111110111111111111111111111111111111111111111011111111111111101111111111111101111111101111111111101111111111111110111111110111111011111111101101101111010101010011111101111111111111111101011110011111111011111011111111111111110110111111111110111111111111111111111110101111110101111111111001111111111100111101101111111101011110111110011111111111111111110111111111101111111111111111111110111111111111111111111111111101111111111111111111111111111111111011111111110111111111111111111111111111111111111111111111111111111111
P48589	1111111111111111111111111111111111111111111111111111111111111111111111111111111111011111111101111101111111111111111111111111111111111111011001111001011100111110111010011110111111101011111111101111111101111110011111111111111111111111111101111111111011011111111111111111100111111111101111111111111011111111111111111110011011111111111111111111111111011111111110111111101111111011111111111111111111111111111111111111111111111111111111111111111011111111111111111111111111111111111111101111111111111110111111111111111111111110111
P47123	1111111111111111111111111111111111111111111111110111111111111111111111111111110111111111111101111111111111111001111111111111111111111111111111111111111111111111001001110011111111111111111111101111111110011111011111011111111111111111111111111111111011111111111111101111101111111111111111111111111011111111101111111111111111011111111111111011101111111111111111111111111101111111111111101111110111111111111111111111111111101111111111111111111011100111011011111110110111110111111111101111111111111111101110111111111111011110111
Q07648	1111111111111111111111110111111111111111111111111111111111111101111111111111111111111111111111111111111111111111111111111111111111111111111111111111111111111101111001111111111111111111111111110111111111111111011111111111111111111111111111111111111011111111110111011111111111111111111111111111111011111111111111101110110011111111111111111111111111111111111111111111111111111111111111111101111111111111011111111111111111111111111111111111111011111111011011111111110110111111110111111111111111111111111111111111011111011111111


#	3949	0.901721	0.0363289	FUNGI	10
3949	1011111111111111111111111111111111111111111111111111111111111111111111111111111111111111111111111111111111111111111111111111111111111111111111111111111111111111111111111111111111111111111111111111111111111111111111111111111111111111111111111111111111111111111111111111111111111111111111111111111111111111111111111111111111111111111111111111111111111111111111111111111111111111111111111111111111111111110111111111111111101111111111111111111011110011011011111110110100110111111111111111111111011111111111110001111111011110111
P23643	1011111111111111111111111101111111111111111111111111111111111111111111111111111111111111111111110111111111111111011111111111111111111111011111111111111111111111111111111111111111111111111111111111111011111110111111111111111111111111111111111111111101111111111111111111111111111111101110111111111101111111111111101111111111110111111101101111111110111111110111111011111111111111111111111011111101111111110101101111011101101111101111111111111011000001001011011110110101110111101100101111111111001111101101110001110111011110111
Q08232	1111111111111111111111110100111111111111111111111111101110111111111111110111111111111101111110111111111111111111110111111111111111111111011111111111111111111011111111111111111111111111111111101111111001111111101111111111111101111111010111111111011111111111111111101111111111110110111111111111110011111110111111101110111111111111111111111010111111111111111111111111111111111111111111111101111110111111111101111111111111001011011110111111111010100000011011011110110111110111000111101010011101011111100101110110111111010110111
P26786	1011111111111111111111110010111111111111100111111111010010001111111111111111111111111111111111111111111111111111111111111111111111111111111111111111111111111111111111111111111111111111111111111111011111011111101111111111111101111111111111110111111110111111101111111111111101110111111111111111111101111111111110111111111111111111111111111111111111111111111111111111111111111111111111111111111110111111100011111110011001110111101011111111100010001111000000111011100100110111111011101011010111110011011001100000111111001000101
P47153	1111111111111111111111111111111111101111110111111111111111111111111111111111111111111111111111111111111111111111111111111111111111111111111111111111111111111111111111111111111111111111111111110111111111111111111111111111111111111111110111111111111111111111111111111111110111111101111111111111111111111111111111111111111111111111111111111111111111111011111111111111111111111111111111111111111111111111110010111110011001110111110001011011111011100111011000011011110100110011111111110111000111110011011111111001111101011110011
P53617	1011111111111111111111111011111111111111111111111111111111111111111111111111111111111111111111111111111111111111111111111111111111111111111111111111111111101111111111111111111111111111111111111111111111111111111111111111111111111111111111111111111111111111111111111111111111111111111111111111111111111111111111111111111111111111111111111111111111111111111111111111111111111111111111111111111111111111110111101111111001101101101110101111111011110011000010111010010100110111100110111011011111011111111101110001111111011100011
Q06636	1011111111111111111111110111111111111101111111111111111111110111111111111111111111101001111101111111111111111111111111111111111111111111011111111110111111001111111011111111111111101011111111110111011111111111111111111111111101111111111111111111111101101111111111111111111111111111111101111111111111111111111111111110111111111111111111111111111111011111111110111111111111111111111111111111111111111111101010100111111101100111111101101011111011100001010001111010110110110111101110111111111111011110011010110001111110011100111
P38925	1011111111011011111101110110111111111110100101111111111000101111111011111111110011111111111111111111111111111111110111111111111111111011111111110111111011011111111000111111111101111111111011101111111111111111011111111111111111111011111111111111111111101111111111011111111111111111111011111111110001111111100111111110011111111011111101111111110111111111100111101111111001101111111110111101111111111111110111011111111111101111101110110111101011010011011011100100100110110111111011111111101111010111111111110110111011011000100
P40088	1111101011111111111111111111111111101111111111111111111111111111111111111111111111111111110111111111110101111111111111111101111111111011011111111111101101111111111000111111111111111111011111100111110111011101011111111100000001011101111111111111111111101111111111011111111011111110111111111111110111111111100111110111111111111011111101111111110111111111111111111111111101111111011110111101111011111111110111000111111111101011110111110111101011110011010011110100100101110001111011110111111110011101111011100001111111011110101
Q06522	1101111001010101111111110110111111101110100011110111101010101111111011111111111101111111101111110111111011001111011111111111110111111111111111111111110111111101110111111111111111111111111111110111111111101111111111110011111111111111111111111111111001111101111111111111111111101111101111111111111111110111111111111111111111110111111111111111110111111111111111111111111011111111101011011111110111111011100101011111111111101111101111110111101011010011001011111110110110110111101111101011011111011111111111100100111011011110111
P39928	1011111111111111111111111111111111111111101111111111111111111111111111111111111110111111111111111111111111111111111111111111111111111111111111111111111111111111111111011101111111111111111111111111111111011111101111111111111111111101111111111111111111111111111111111111110111111111111111111111110111111111111110111111111111011111111011111111111111011111111111111111111111111101111111111111111111111111110110001111111111101111111111011111111011110011001011000010110001110111111111011011111011011011111010110000110011001010111


#	3955	0.901147	0.271511	FUNGI	10
3955	1111111111111111111111111111111111111111111111111111111111111110000011101111111011111000000010100111011011011111111000001111000001010010101110011110110111010011110111111111111101111100000000011000101111101001110111110000000010110010011010011110111101110111110101110111011001101111011111000000111111010001111111110011101000110111001101100111110000110000111111100101001011111110000000111101111111100011111111111111111111111111111111111111111011111111011011111111110111110111111111111111111111111111111111111111111111011110111
P22943	1111101111110111111111111111011111011111111111101110111111111110000011101111111011111000000010100111011011011111111000001011000001010010101110011110110111010011110111111111111101111100000000011000101111101001110111110000000010010010011010011110111101110111110101110111011001101111011111000000111111010001111111000011101000110111001101100111110000110000111111100101001010111110000000111100111111000010010110111001111111111101111110111111011001111110011011011110010011010111110100111000010001101011100101011010000111010110011
P38086	1011111111111111111111111111111111111111111111111111111111111110000011101111111001111000000010100111011011011111111000001111000001010010101110011110110011010011110111111111111001111110000001111000101111101001110111010000000010110010011010011110111101110011110101111111011001101111011111000000111101010001111111110011101000110011001101100111110000110000111111100101001011111110000000111101111111100010011111111001111001111111111110111111011001111110011011111111110111010110110111101100011001111110110101111111001111000010011
Q03691	1011111111111111111111111111111111111111111111111111111111111110000011101111111011111000000010100111011011011111111000001111000001010010101110011110110111010111110111111111111101111110000001111000101111101001110111110000000010110010011010011110111101110110110101111111011001101111011111000000111111010001111111110011101000110111001101100111110000111000111111100101001011111110000000111101111111100010011111111001111111111101111110111111011001111010011011111111110111010111110111111100000001111111110101101111001111010110011
P32486	1111111111111111111111111111111111111111111111111111111111111110000011101111111011111000000010100111011011011111111000001111000001010010101110011110110111010111110111111111111101111110000001111000101111101001110111110000000010110010011010111110111101110111110101111111011001101111011111000000111111010001111111110011101000110111001101100111110000111000111111100101001011111110000000111100111111100010011111101001111111111111111111111111011011111110011011111111110111000111110111111100100001111111110111111111001111010110011
Q04004	1111111111111111111111110110101001110111101011111011111111111110000011101111111011111000000010100111011011011111111000001111001000010010101110011110110111010111110111111111111101111110000001110000101111101001100111110000000010110010011010011110111101110111110101111111011001101011011111000000111111010001111111110011101000110111001101100111110000111000111111100101001011111110000000111101111111100011111111111111111111111111111111111111111111111111111111111111111111111111111111111111111111111111111111111111111111111111111
P36125	1011111001110111111111110110111111101111111111110111001111111110000011101111110010110000000010000011001010011111111000001111000001010010101110011110110111010001110111111111111100011100000000011000101111100001100011110000000010110010011010001000101101110111110001010111011001001111011101000000111111010001110111010010100000100111001101000111110000110000011111100101001011111110000000111000011111100011110111100111111111111111111111111011011011111011001011001011110101010011111111011101101111111111111111111001111101011110111
P47140	1111111111111111011111111101111111111101101111111111111111111110000011101111111010110000000010000011001011011111111000001111000001010010101110011110110011000001110111111111111100011100000000010000101111100001110011110000000010110010011010001000100001110111110001010111011001001111011011000000001111010001111111110011100000110111001101000111110000110000011111000101001010111110000000111000011111000011111101110111111111111011111111111001110011110011001011101111110111110001001111111111111111010111111110101111111011001110101
Q03868	1011111111111110111111110111111111110111111111100011111111111110000011101111111010110000000010000011001011011111111000001111000001010010101110011110110111010001110111111111111100011100000000011000101111100001110011110000000010110010011010101000101101110111110001110111011001001111011111000000111111010001111111110011100000110111001101000111110000110000011111100101001011111110000000111000011111100011001101111111011111100010100010011111111011010011010001111110010110100101101100110011001111011111011011111111111000011110110
P53096	1111111111111111111111110111111111111111111111111111111111111110000011101110101011110000000001101110010111011111011000001111010001000110101110011110110111000001110111111111111100010100000010010100101011100010110011110000000010100011011010011000101101110001110001110110011000001111011111100000111100010001111111101111000000010101101101000111110000110100010001001100000011010110010011111001011011100011111111111111111111111111111111111111111011111111011011111111110110110111111111111111111111111111111111111011111111011110111
P38755	1011111111111111111111111111111111111111111111111111011111111110110010100110011010010010100010000110001011011101111001001111000001010010101011111110110011000001111001111111111100011100000000001100101101111101000111011101000010110010011110000010000100110111110101110111011001101111111111000010001011010001011111010010101000110010001111010111110010110000111011100101101001111110000000111101011010010011111111111111111111101111111111111011111011110011011011111110010111110111111111111111011111011111111101111111111111001110111


#	3958	0.882792	0.101338	SCER	10
3958	1011000000000000100100100000011100000001000100100000000001000000000000000000000010010000000000000000001000000000000000000010000000000000000000000000000000000000000000000000000000000000000000000000001000000000000000000000000010000000000000000000000000010001100110010100000100000000000000000000110100000000101000000111000000000000000000000000000100000001100000000000000000000000100000110000000010000000000000000100000000000000000000000000000001000001000000010110000000000000000000000000000100000100001000000001000000001000100
P00163	1011000000000000100100100000011110010001000000100000010001000101000000000000000011010000000000000000001000000000100000000010000000000000001000000000010000001000000000000000000000000000000000000000001000001000000100000000000010000000000000000000000000010001100110010100000101000000000000000000110100000000101000000110000000000000000010000000000100000001100000000100000100000100100000110000000110001000010000000110000000000010001000000000000001001100000000010110000000000001000000000000000100000100001010100001010000000000100
P00401	1011000000000000100100100000011100000001001000100000010001000000000000000000000010000000000000000000001000000000000000000010000000000000000000000000000000000000000000000000000000000000000000000000001000100000000000000010000010000000000000000000000000010001100110010100000100000000000000000000110100000000101000000111100000000000000000000000000100001001100000000000000000000000100000110000000100000000000000000100000000000000000001000000000001000110000000010110000100000001000001000001000100000100001000000001000000001000100
P00420	1011000000000000100100100000011100000001000100100000000001000000000000000000000011010000000000000000001000000000000000000010000000000000001000000000000000000000000000000000000000000000000000000000001000000000000000000000000010000000000000000000000000010001100110010100000100000000000000000000110100000000101000000111000000000000000000000000000100000001000000000000000000000000100000110000000010000000000000000100000000000010000011100000000001000111000000010111000100000000000011000000000100000100001000000001011000001000100
P00854	1011000000000000100100100000011100010101000100100000010001000000000000000100001011010000000000000000001000000000000000000010000000000000000000000000000100001000000000000000000000000000000000000000001000001000000000000000000010000000000000000000000000010001100110010100000101001000000000000000110100000000101000000111000000000000000000000000100100000001100000000000000000000100100001110000000010000000000001000100100000000000000000000000000001000001000000010111100000000000000001000000000100000100001010000001010000001000100
P00410	1011000000000000110100100011011100010101000100101000010001001100010000000000001011010000000000000000001000000000000000000010000000000000000000000000010000001000000000000000000000000000000000000000001000100000000000000000000010000000000000000000000000000001100110010100000100000000000000000000110100000000101000000111000000000000000000000000000100000001100000000000000000001100100000110000000000000000010000000100000000010010000000000000000001001101000000010111000100000001000011000000000100000100001000000001010100001000100
P00856	1011000000000000100100100000011100000001000000110000000001000000000000000000000010000000000000000000000001000000101010000010000000000000001000000000000000000000000000000000000100000000000000000000001100000001000000000000000010010000010000000000000000010001100110110100000100001000000001000000110111000000101000000111100000100010000001000000000100000001111000000100000000110000100001111000000010000000010000000000000000000000000000000000000001000001000000010110000100000000000000000000000001000100001000000001000000000000000
P50090	1100000000000000000000000010010111111011101101110111100101101111000000010000001000000000000000000000100000000000000000000000000000000000000000001000000000000000000000000000000001101000000010000000000010000000000001000000000000010001000000000000001000010000000000100001000000000000010100000000110001000000000010000000000000100010000001010001100000000001010000001100000000000000000000000000000110001010000000000001111001110001100000000010000100000001000000000001000000000000101000000001110010000000000000010000000000001000000
P40092	1101000100001001001000101001010100100000001010000010100101111001000000000001011000011101010001001000000001000100000000100000001000010001000000000010000100000000010000000000000000000000000010000011000010000000000110000000001101000000000000010000001001000000000000000000000000001000010000001100110000000001000000000110010011000000111000000000000001000001000110011000000010001000010001000000000000000000000000000000000000000000000000000000000000000000000000000000000000000000000000000000000000000000000000000000000000000000000
Q08579	1010000000000010100000000001000010100101000000100000100101100000010010000011100000001010000000100001101000000101000000001000000100001010000001100010100000010001110010000000000001100000010000000000000000000101000000110000000000000000000100010001001011000000000001000101000001000000000000001000100000000000000010100000100000000000011000000000001100100001000010100001000001000000000100010000101000100000000000000000000000000000001000000000000000000000000000000000000000000000100000000000000001000000000100000000000000000000010
P43551	1100000000000000000000000100110110101110000110100011001001000010001100001000000000000010000000100011000001101110101000100000100000000000100000000010000000000011010000000000000000000001000000101001100100000000010110011100000001100000001000000000001100000000000000000010100000000000000001000000000010000111000001000000000001101011001011000001000000000000011100000110100001100000000000101000001010001000000000000000000000000000000000000000000000000000000000000000000000000000000000000000000000000000000000000000000000000000000


#	3962	0.876482	0.254302	FUNGI	10
3962	1111111111111111111111111111111111111111111111111111111111111111111100010111111101001111111101111101111101100000101111110000111110111101111001111001001100101110001000000000000111101011111111100111010000011111001110001111111101011101110101110111010010011110001110101001100111110000100101111111000011101110000000001100111111101010110011111000001111001111111110111111111101111001111111001111100110111101111111111111111111111111111111111111111011111111011011111111110111110111111111111111111111111111111111111111111111011110111
P16451	1111111111111111111111111111111111111111111111111111111111111111111110010111111101001111111101111111111100111111101111110000111100111101111001111011001100101111111000000000000111101011111111101111010101011111001110111111111101011101111101110111010010011110001110101011100111110000100101111111000011101110000000001100111111101011111011111000001111001111111110111111111101111001111111111111101110111101111111110111111111111101111110111011101011111010011011111111010110110011111011111010000101111111110101011011111111010110101
P16862	1111111111111111111111111111111111111111110111101111111111111111111110000000011101001111111101111111110101100000000111100000011010111101011001111001001100101010001000000000000011100111111111100101010000011110001110001111111101011100110101110111010010001010001110101000100110110000100100111101000001110110011000001100011111101001110011111000001111001111100000011000110101100001111011001111100100111101111101101111111101101110000010111111110111010111101111110010111101111101101111100111011111110111101100111001110011111010111
P47076	1111111111111111111111111111111111111111111111111111111111111111111100010000000100001101110101111010010101100000000111110000111110101101010001111001001100101010001000000000000011000001111110000011000000011100001110001100101001011101100101100111010000001000001110100000100110110000100100011111000011101110000000001000011111101001110011101000001111000011111000011110110100100001111111000101100010011100111111111101111111111101111111111111011101111011011011111111110011010111110111011101111011101111111111011010101111011110011
Q04934	1111111111111111111111111101101110110000011000101011011101110111111000010000001101001111111101111100110100100000000111110000111110101100010001101001001100101110001000000000000011100011111111100111010000011110001100001111111101001101100101110111010000001000001110101000100110110000100100111111000000101110000000001100011111001000110010101000001111001111100000011010110100000001111111000111100000011100111111111101111111101111111110111111011011110010011011111110110111010110111111111100001001011111110101111111101111010110011
Q07395	1111111111111111111111111111111111111111111111111111111111111111111100010000001101001111111101111100110100100000000111110000111110101101010001111001001100101110001000000000000011100011111111100111010000011110001100001111111101001101100101110111010010001000001110101000100110110000100100111111000000101110000000001100011111001000110010111000001111001111100000011010110101000001111111000111100000111101111111110111111111111111111111111111111011111111001011011111110101110011111111111111111111111111111111110101111111011110111
P39104	1011111111111111111111111111101111111111111111111111111111111111111100010111111101001111111101111101111100100000101111110000111110111101011001111001001100101110001000000000000111101011111111101111010000011111001110001111111101011101110001110111010010011110001110101001100111110000100101011111000011101110000000001100111111101010110011110000001111001011011110111111111101111001111111001111100110111101111101111111111111101111111111111111111111110011111111111110111111111111111111111111111111011111111111111111111111111111111
P39724	1111111111111111111111110101111111100111111111111111101111111111111100010111111101001111110101111101111101100000101111110000111110111101111001111001001100101010001000000000000111101011011111100111010100011111001110001100001101011101110101110111010010011110001110101001100111110000100101111111000011101110000000001100111111101010110011111000001111001111111110111111111101111001011111001111100110111101111111111111111111111111011111011111111011111111011011111111110110110111101111111111111111111011111111111111111111011110111
P28272	1111111111111111111111111111111111110111111111111111111111111111111110010111111100001100011101110111110001111111101111110000111110111101111001111010001100001001111000000000000111101001111110000011010001001111001110111111111101001101110101010111010000011110001110100010100111110000100101111111000001101110000000001100111011101011111011111000001101000111110110011110111001111001101111111101101010101001111111111111111111111111101111111111111011111111011011111111110111110111111101101111111111111111111111111111111111011110111
P20604	1111111111111111111111111111110111101111111111111111111111111111111100010111111101000101110100010001001001100000101111110101110100111101101101101000000101101110001000000100000101001110010101110001000100001101011010001110101101011001110101110111010000011000110110101001110011110000100101111111001011101110000000011000111101101110010001101000010110001111111100111111111101111011010010011111000110111100111111111111110111111111111111111111111011111111011011111110010010110111111100111111111111111111101111111110111111001110101
P38890	1111111111111111111111111110111111110101011111110111111111101111111011110111010001001101111101111101111100110000101011110000101110111000110001001001101000001100111101100110011101111011111111110111010000011011001100001111011001001111110000010111010000011100001010001111000111111100100100101101011011011010010000101100111111101010010111111000001111001110111111111111100001111001110111101010101010111101101111110110111111101111111110111011111011110010011011111110100110110011111100101110101111011111100101111111111111010110111


#	3966	0.742639	0.181644	FUNGI	10
3966	1111111111111111111111111111111111111111111111111111111111111111111101111110101111110101111111011110110110000000111111010111110111111101011111111101111110111111001001111101110111011101111101100011111100011100011001001101111111111111101101110011110111111001111110110100111110111011101111111111001110111111000110111111101111011011110111111110111111110111111000010111100101111111111111000111010111111011111111111111111111101111111111111111111011111111011011111110110111110111111111111111111111111111111111111111111111011110111
P15731	1011111111111111111111111011010111111110111110101111010000011110101101111010001110010111110110011000100110000000010100000111110101001111000101101101110011010010000111111111111010010100010000010101101000111100110001000000000011101011001111001011110110101001111111010100111100111111101010111111001100110111111011101101001111001101110111011111110011110111100001010000000110000111111101000110010001011011111111111111111111101101111111111111111011111110011111101111100111111111111110101010000101111111110111111011111110110111111
Q03020	1110111010000101111001011111110110101110110110011111110100111111101001100000001000000101110111111010010101000011010000001111010001101111001010001001101101111001100000100110010111010101011000000111101001001000000001100000000010011101100010100011001011111001101111100100010101100011001101111110010000010110000110011110101110010001010010010000011011110110011000010100000101101100111101111110010010110111100110111110110111101111110101110110111011111110111111111110110111111111111100111010011110111111111111111111110111111110111
P36123	1011111011111110111011111101111010001111111110011011101011100110001111111111111010111001111101000111101111000000010100000111110101110001001111111101111000011010000001111101111011010100101110100111011000010100010011000001111111101101100110111011110101101011011100110100110010111110101110100010000000100011011110110000001111000001100111010110011011110111100001100001001001000111100001000110110100110011010100100111111001101111101001010011101010000101011011000001010011000010111001000111111110100001101111011000100001011110001
P19146	1111111110111111111111111010110111111110101111111011000011110101111101111000001110100111111101011100000100100000100111111110110110001101010101111101000110101110001000111101111010110001111100000011110000011100001000001111111111001101101111110011110011101000011110110100100110111010100110111111000100111110000000101110011111001000100010111110101111000111100001010010110111000111111110000111000001111101111111101110100110111111110111111111111011111011111111111110010011110110111111101111111111101111111101011111111111111110111
Q06681	1011111111111111111111111111111111111111111111101111111111110111011111001110101111110111000110010000011110100001111011000101110001110101011110011101110000011001001111111001110100011111001001101000011110011000111001001100001101111010001100101111111101111000110110110101011100101011101111111101111011000111100111111100101101001010010111111111111101110110100000010101110011111110011110001111000101111011100111011111011110101110101111110110111001001011011011001010010011110110110100111011110010001101111011010101001111011110111
P22035	1111111111111111111111111111111111111111111111111111111111111110011101100000000110010000001110010110110011001000101111011111111110101110101011011010110110010111110011111011111100000101111100001001110110001110000001001101111111111011100101100111011111101000010110010000111100101000101101111110111011011110000110011110101111110011110011010000110000100111111011011110000100110111101110111101110111011011110111111110101001101111111111111110111111110001101110111110110101111111111111111111111111111111111111111001111111111111111
Q07528	1011111111111111111111111111101111110111111010111111111111111111111101101000001111101101010111111100110110110100000111110111011110101101011011111001111010100101111011011001100111111100001111100011110101010100011100111100000011001111110101100001100110011000001010111110101110011010101000111111001110101111010110111111110111011100111010111110111101111111011000011100100100111111111111000011001010001111111111101011111111111111111111111011111001111111001011111011110101010110110111111111111111111111111111111001111111011110111
P38332	1001111111111111111111111101111111111111111111111111111111111111111101111111111111000100010101110111111110000001101101000101110010111001011011111001110111011111001001100000010100011111111101110010011100111001011111111100100101011111110100110011110001011101111111101101110011110001000101111101001111101111000110011111101111111110110111111010001101111110111100111111001101111011111111101111011111110011111111111011111111111111111111111111111101111111011011111111110111110111111111111101111111111111111111001011111111011110011
Q05900	1111111111111111111111110111110101101111011111111001111111111111111100111111111111111111101101111111111100100100101111110001111110111101111011111101001111101010001001000101010111101011111011111011011110011111001111001111111111101111101101110111110111111111011110101101111111111010101111111111001100101110100000001101111011001011110111111111001111001111111110110111101100111001111111000111100111101100111111011001110110101111111111100110101011111101011011111110010111010110111111111111110011101111111111011111111110011110011
Q99382	1110111111111111111111110111111101111101011101110111111111111111111101011111111101011101111110011111110111000111111111111101111111111101011111101011001100101101011101100001100011111011111111100011110011011111001101111111110101111011001101111101101111001000111110111011101100111111111100111111001110110111100011001111110111011111111110101111000111111111010110011011110110011011111111010101100011101011111111110111111111111111111111111001110011111011000011101010110101110001101110111011011101111111011101110101110111011110101


#	3979	0.999305	0.00382409	SCER	11
3979	1101000000000000000000000000000000000000000000000000000000000000000000000000000000000000000000000000000000000000000000000000000000000000000000000000000000000000000000000000000000000000000000000000000000000000000000000000000000000000000000000000000000000000000000000000000000000000000000000000000000000000000000000000000000000000000000000000000000000000000000000000000000000000000000000000000000000000000000000000000000000000000000000000000000000000000000000000000000000000000000000000000000000000000000000000000000000000000
P01094	1101000000000000000000000000000000000000000000000000000000000000000000000000000000000000000000000000000000000000000000000000000000000000000000000000000000000000000000000000000000000000000000000000000000000000000000000000000000000000000000000000000000000000000000000000000000000000000000000000000000000000000000000000000000000000000000000000000000000000000000000000000000000000000000000000000000000000000000000000000000000000000000000000000000000000000000000000000000000000000000000000000000000000000000000000000000000000000
P32448	1101000000000000000000000000000000000000000000000000000000000000000000000000000000000000000000000000000000000000000000000000000000000000000000000000000000000000000000000000000000000000000000000000000000000000000000000000000000000000000000000000000000000000000000000000000000000000000000000000000000000000000000000000000000000000000000000000000000000000000000000000000000000000000000000000000000000000000000000000000000000000000000000000000000000000000000000000000000000000000000000000000000000000000000000000000000000000000
P38215	1101000000000000000000000000000000000000000000000000000000000000000000000000000000000000000000000000000000000000000000000000000000000000000000000000000000000000000000000000000000000000000000000000000000000000000000000000000000000000000000000000000000000000000000000000000000000000000000000000000000000000000000000000000000000000000000000000000000000000000000000000000000000000000000000000000000000000000000000000000000000000000000000000000000000000000000000000000000000000000000000000000000000000000000000000000000000000000
P53174	1101000000000000000000000000000000000000000000000000000000000000000000000000000000000000000000000000000000000000000000000000000000000000000000000000000000000000000000000000000000000000000000000000000000000000000000000000000000000000000000000000000000000000000000000000000000000000000000000000000000000000000000000000000000000000000000000000000000000000000000000000000000000000000000000000000000000000000000000000000000000000000000000000000000000000000000000000000000000000000000000000000000000000000000000000000000000000000
P53222	1101000000000000000000000000000000000000000000000000000000000000000000000000000000000000000000000000000000000000000000000000000000000000000000000000000000000000000000000000000000000000000000000000000000000000000000000000000000000000000000000000000000000000000000000000000000000000000000000000000000000000000000000000000000000000000000000000000000000000000000000000000000000000000000000000000000000000000000000000000000000000000000000000000000000000000000000000000000000000000000000000000000000000000000000000000000000000000
Q06208	1101000000000000000000000000000000000000000000000000000000000000000000000000000000000000000000000000000000000000000000000000000000000000000000000000000000000000000000000000000000000000000000000000000000000000000000000000000000000000000000000000000000000000000000000000000000000000000000000000000000000000000000000000000000000000000000000000000000000000000000000000000000000000000000000000000000000000000000000000000000000000000000000000000000000000000000000000000000000000000000000000000000000000000000000000000000000000000
Q08560	1101000000000000000000000000000000000000000000000000000000000000000000000000000000000000000000000000000000000000000000000000000000000000000000000000000000000000000000000000000000000000000000000000000000000000000000000000000000000000000000000000000000000000000000000000000000000000000000000000000000000000000000000000000000000000000000000000000000000000000000000000000000000000000000000000000000000000000000000000000000000000000000000000000000000000000000000000000000000000000000000000000000000000000000000000000000000000000
P0CT86	1001000000000000000000000000000000000000000000000000000000000000000000000000000000000000000000000000000000000000000000000000000000000000000000000000000000000000000000000000000000000000000000000000000000000000000000000000000000000000000000000000000000000000000000000000000000000000000000000000000000000000000000000000000000000000000000000000000000000000000000000000000000000000000000000000000000000000000000000000000000000000000000000000000000000000000000000000000000000000000000000000000000000000000000000000000000000000000
P39547	1001000000000000000000000000000000000000000000000000000000000000000000000000000000000000000000000000000000000000000000000000000000000000000000000000000000000000000000000000000000000000000000000000000000000000000000000000000000000000000000000000000000000000000000000000000000000000000000000000000000000000000000000000000000000000000000000000000000000000000000000000000000000000000000000000000000000000000000000000000000000000000000000000000000000000000000000000000000000000000000000000000000000000000000000000000000000000000
Q12370	1001000000000000000000000000000000000000000000000000000000000000000000000000000000000000000000000000000000000000000000000000000000000000000000000000000000000000000000000000000000000000000000000000000000000000000000000000000000000000000000000000000000000000000000000000000000000000000000000000000000000000000000000000000000000000000000000000000000000000000000000000000000000000000000000000000000000000000000000000000000000000000000000000000000000000000000000000000000000000000000000000000000000000000000000000000000000000000
Q7M4S9	1001000000000000000000000000000000000000000000000000000000000000000000000000000000000000000000000000000000000000000000000000000000000000000000000000000000000000000000000000000000000000000000000000000000000000000000000000000000000000000000000000000000000000000000000000000000000000000000000000000000000000000000000000000000000000000000000000000000000000000000000000000000000000000000000000000000000000000000000000000000000000000000000000000000000000000000000000000000000000000000000000000000000000000000000000000000000000000


#	3980	0.99044	0.0172084	FUNGI	11
3980	1011111111111111111111111111111111111111101111111111111111111111111111111111111111111111111111111111111111111111111111111111111111111111111111111111111111111111111111111111111111111111111111111111111111111111111111111111111111111111111111111111111111111111111111111111111111111111111111111111111111111111111111111111111111111111111111111111111111111111111111111111111111111111111111111111111111111111111111111111111111111111111111111111111011111111011011111111110111110111111111111111111111111111111111111111111111011110111
P08566	1011111111111111111111111111111111111111101111111111111111111111111111111111111111111111111111111111111111111111111111111111111111111111111111111111111111111111111111111111111111111111111111111111111111111111111111111111111111111111111111111111111111111111111111111111111111111111111111111111111111111111111111111111111111111111111111111111111111111111111111111111111111111111111111111111111111111111111111111111111111111111111111111111111011111111011011111111110111110111111111111111111111111111111111111111111111011110111
P32771	1011111111111111111111111111111111111111101111111111111111111111111111111111111111111111111111111111111111111111111111111111111111111111111111111111111111111111111111111111111111111111111111111111111111111111111111111111111111111111111111111111111111111111111111111111111111111111111111111111111111111111111111111111111111111111111111111111111111111111111111111111111111111111111111111111111111111111111111111111111111111111111111111111111011111111011011111111110111110111111111111111111111111111111111111111111111011110111
P25087	1011111111111111111111111111111111111111101111111111111111111111111111111111111111111111111111111111111111111111111111011111111111111111111111111111111111111011111111111111111111111111111111111111111111111111111111111111111111111111111111111111111111111111111111111111111111111111111111111111111111111111111111111111111111111111111111111111111111111111111111111111111111111111111111111111111111111111111111111111111111111111111111111111111011111111011011111111110111110111111111111111111111111111111111111111111111011110111
P17883	1011111111111111111111111111111111111111101111111111111111111111111111111111111101111111111111111111111111111111111111111111111101111111111111111111111111111111111111111111111111111111111111111111111111111111111111111111111111111111111111111111111111111101111111111111111111111111111111111111111111111111111111111111111111111111111111111111111111111111111111111111111111111111111111111111111111111111111111111111111111111111111111111111111011111111011011111111110111110111111111111111111111111111111111111011111111011110111
P34110	1011111111111111111111111111111111111111101111111111111111111111111111111111111111111111111111111111111111111111111111111111111101111111111111111111111111111111111111111111111111111111111111111111111111111111111111111111111111111111111111111111111111111111111111111111111111111111111111111111111111111111111111111111111111111111111111111111111111111111111111111111111111111111111111111111111111111111111111111111111111111111111111111111111011111111011011111111110111110111111111111111111111111111111111111111111111011110111
P54783	1011111111111111111111111111111111111111101111111111111111111111111111111111111111111111111111111111111111111111111111111111111111111111111111111111111111111111111111111111111111111111111111111111111111111111111111111111111111111111111111111111111111111011111111111111111111111111111111111111111111111111111111111111111111111111111111111111111111111111111111111111111111111111111111111111111111111111111111111111111111111111111111111111111011111111011011111111110111110111111111111111111111111111111111111011111111011110111
P32776	1011111111111111111111111111111111111111101111111111111111111111111111111111111111111111111110111111111111111111111111111111111111111111011111111111111111111111111111111111111011111111111111110111111111111111111111111111111111111111111111111111111111111111111111111111111111111111111111111111111111111111111111111111111111111111111111111111111111111111111111111111111111110111111111111111111111111111111111111111111111111111111111111111111011111111011011111110110111110110110111111101111101111111011111111111111111011110111
Q00402	1011111111111111111111111111111111111111101111111111011111111111111111111111111111111111111110111111111111111111111111111111111111111111111111111111111111111111111111111111111111111111111111111111111111111111111111111111111111111111111111111111111111111111111111111111111111111111111111111111111111111111111111111111111111111111111111111111111111111111111111111111111111111111111111111111111111111111111111111111111111111111111111111111111011111111011011111110110111110111111111111111011110111111111111111111111111011110111
P40061	1011111111111111111111111111111111111111110111111111111111111111111111111111111111111111111110111111111111111111111111111111111101011111111111111111111111111111111111111111111111111111111011111111111111111111111111111111111111111111011111111111111111111111111111111111111111111111111111111111111101111111111011111111111111111111111111111111111111111111111111111111111111111111111111111111111111111111111111111111111111111111111111111111111011111011011011111110110111110111111111111111111111111111101111111110111111011110111
Q12296	1011111001110111111111111111111111111111101111111111111111111111111111111111111111111111111110111111111111111111111111111111111101111111111111111111111111111111111111111111111111111111111111111111111111111111111111111111111111111110011111111111111111111111111111110111111111111111111111111111111111111111111111111111011111111111111110111111111111111111111111111111111111111111111111111111111111111111111111111111111111111111111111111111111011111011011011111111110111110110111111111111111111111111111111111111111111011110111
P32906	1011111111111111111111111111111111111111111111111111111111111111111111111111111011111111111110111111111111111111111111111111111111111111111111111111111111111111111111111111111111111111101111111111111111111111111111111111111111111111111111111111111111111111111111111111111111111111111111111111111111111111111111111111111111111111111111111111111111111111111111111111111111111111111111111111111111111111111111111111111111111111111111111111111011111111011011111111110111110111110111111111111111111111111111111111111111011110111


#	3982	0.997219	0.0114723	SACEAE	11
3982	1111111111111111111111110100000000010000000000001000001000100000000000000000000000000000000000000000000000000000000000000000000000000000000000000000000000000000000000000000000000000000000000000000000000000000000000000000000000000000000000000000000000000000000000000000000000000000000000000000000000000000000000000000000000000000000000000000000000000000000000000000000000000000000000000000000000000000000000000000000000000000000000000000000000000000000000000000000000000000000000000000000000000000000000000000000000000000000
P14291	1011111111111111111111110100000000010000000000000000001000100000000000000000000000000000000000000000000000000000000000000000000000000000000000000000000000000000000000000000000000000000000000000000000000000000000000000000000000000000000000000000000000000000000000000000000000000000000000000000000000000000000000000000000000000000000000000000000000000000000000000000000000000000000000000000000000000000000000000000000000000000000000000000000000000000000000000000000000000000000000000000000000000000000000000000000000000000000
P53865	1111111111011111111110110100000000010000000000000000001000100000000000000000000000000000000000000000000000000000000000000000000000000000000000000000000000000000000000000000000000000000000000000000000000000000000000000000000000000000000000000000000000000000000000000000000000000000000000000000000000000000000000000000000000000000000000000000000000000000000000000000000000000000000000000000000000000000000000000000000000000000000000000000000000000000000000000000000000000000000000000000000000000000000000000000000000000000000
P40219	1111111110111111111111110000000000010000000000001000001000100000000000000000000000000000000000000000000000000000000000000000000000000000000000000000000000000000000000000000000000000000000000000000000000000000000000000000000000000000000000000000000000000000000000000000000000000000000000000000000000000000000000000000000000000000000000000000000000000000000000000000000000000000000000000000000000000000000000000000000000000000000000000000000000000000000000000000000000000000000000000000000000000000000000000000000000000000000
P40563	1111111110111111111111110100000000010000000000000000001000100000000000000000000000000000000000000000000000000000000000000000000000000000000000000000000000000000000000000000000000000000000000000000000000000000000000000000000000000000000000000000000000000000000000000000000000000000000000000000000000000000000000000000000000000000000000000000000000000000000000000000000000000000000000000000000000000000000000000000000000000000000000000000000000000000000000000000000000000000000000000000000000000000000000000000000000000000000
P53294	1111111111111111111111110100000000010000000000001000001000100000000000000000000000000000000000000000000000000000000000000000000000000000000000000000000000000000000000000000000000000000000000000000000000000000000000000000000000000000000000000000000000000000000000000000000000000000000000000000000000000000000000000000000000000000000000000000000000000000000000000000000000000000000000000000000000000000000000000000000000000000000000000000000000000000000000000000000000000000000000000000000000000000000000000000000000000000000
Q03579	1111111111111111111111110100000000010000000000001000001000100000000000000000000000000000000000000000000000000000000000000000000000000000000000000000000000000000000000000000000000000000000000000000000000000000000000000000000000000000000000000000000000000000000000000000000000000000000000000000000000000000000000000000000000000000000000000000000000000000000000000000000000000000000000000000000000000000000000000000000000000000000000000000000000000000000000000000000000000000000000000000000000000000000000000000000000000000000
Q04233	1111111111111111111111110100000000010000000000001000001000100000000000000000000000000000000000000000000000000000000000000000000000000000000000000000000000000000000000000000000000000000000000000000000000000000000000000000000000000000000000000000000000000000000000000000000000000000000000000000000000000000000000000000000000000000000000000000000000000000000000000000000000000000000000000000000000000000000000000000000000000000000000000000000000000000000000000000000000000000000000000000000000000000000000000000000000000000000
Q12301	1111111111111111111111110100000000010000000000001000001000100000000000000000000000000000000000000000000000000000000000000000000000000000000000000000000000000000000000000000000000000000000000000000000000000000000000000000000000000000000000000000000000000000000000000000000000000000000000000000000000000000000000000000000000000000000000000000000000000000000000000000000000000000000000000000000000000000000000000000000000000000000000000000000000000000000000000000000000000000000000000000000000000000000000000000000000000000000
P50273	1111111111111111111111110100000000010000000001000000001000100000000000000000000000000000000000000000000000000000000000000000000000000000000000000000000000000000000000000000000000000000000000000000000000000000000000000000000000000000000000000000000000000000000000000000000000000000000000000000000000000000000000000000000000000000000000000000000000000000000000000000000000000000000000000000000000000000000000000000000000000000000000000000000000000000000000000000000000000000000000000000000000000000000000000000000000000000000
Q08213	1111111111111111111011110100000000010000000000000100001000100000000000000000000000000000000000000000000000000000000000000000000000000000000000000000000000000000000000000000000000000000000000000000000000000000000000000000000000000000000000000000000000000000000000000000000000000000000000000000000000000000000000000000000000000000000000000000000000000000000000000000000000000000000000000000000000000000000000000000000000000000000000000000000000000000000000000000000000000000000000000000000000000000000000000000000000000000000
Q03824	1111111111111111111111110100000000010000000000001000000000100000000000000000000000000000000000000000000000000000000000000000000000000000000000000000000000000000000000000000000000000000000000000000000000000000000000000000000000000000000000000000000000000000000000000000000000000000000000000000000000000000000000000000000000000000000000000000001000000000000000000000000000000000000000000000000000000000000000000000000000000000000000000000000000000000000000000000000000000000000000000000000000000000000000000000000000000000000


#	3984	0.981227	0.0229446	SACEAE	11
3984	1111111111111111111111110100000100000010100000010010111000101000000000000000000000000000000000000000000000000000000000000000000000000000000000000000000000000000000000000000000000000000000000000000000000000000000000000000000000000000000000000000000000000000000000000000000000000000000000000000000000000000000000000000000000000000000000000000000000000000000000000000000000000000000000000000000000000000000000000000000000000000000000000000000000000000000000000000000000000000000000000000000000000000000000000000000000000000000
P16523	1111110111111110111111110100100100100010000000110000110010100000000000000000000000000000000000000000000000000000000000000000000000000000000000000000000000000000000000000000000000000000000000000000000000000000000000000000000000000000000000000000000000000000000000000000000000000000000000000000000000000000000000000000000000000000000000000000000000000000000000000000000000000000000000000000000000000000000000000000000000000000000000000000000000000000000000000000000000000000000000000000000000000000000000000000000000000000000
P32419	1111111111111111111111110000000110000110100000100010010010001100000000000000000000000000000000000000000000000000000000000000000000000000000000000000000000000000000000000000000000000000000000000000000000000000000000000000000000000000000000000000000000000000000000000000000000000000000000000000000000000000000000000000000000000000000000000000000000000000000000000000000000000000000000000000000000000000000000000000000000000000000000000000000000000000000000000000000000000000000000000000000000000000000000000000000000000000000
Q06820	1110000111110111111111010100000100010110100000010010111010001000000000000000000000000000000000000000000000000000000000000000000000000000000000000000000000000000000000000000000000000000000000000000000000000000000000000000000000000000000000000000000000000000000000000000000000000000000000000000000000000000000000000000000000000000000000000000000000000000000000000000000000000000000000000000000000000000000000000000000000000000000000000000000000000000000000000000000000000000000000000000000000000000000000000000000000000000000
P53122	1011111111110111111111110100001100100000100000110000111000101110000000000000000000000000000000000000000000000000000000000000000000000000000000000000000000000000000000000000000000000000000000000000000000000000000000000000000000000000000000000000000000000000000000000000000000000000000000000000000000000000000000000000000000000000000000000000000000000000000000000000000000000000000000000000000000000000000000000000000000000000000000000000000000000000000000000000000000000000000000000000000000000000000000000000000000000000000
Q06673	1011111111111111111111110101100100010010100000001000111000110110000000000000000000000000000000000000000000000000000000000000000000000000000000000000000000000000000000000000000000000000000000000000000000000000000000000000000000000000000000000000000000000000000000000000000000000000000000000000000000000000000000000000000000000000000000000000000000000000000000000000000000000000000000000000000000000000000000000000000000000000000000000000000000000000000000000000000000000000000000000000000000000000000000000000000000000000000
Q07454	1011111111111111111111110101000100010000000000101010111000101000000000000000000000000000000000000000000000000000000000000000000000000000000000000000000000000000000000000000000000000000000000000000000000000000000000000000100000000000000000000000000000000000000000000000000000000000000000000000000000000000000000000000000000000000000000000000000000000000000000000000000000000000000000000000000000000000000000000000000000000000000000000000000000000000000000000000000000000000000000000000000000000000000000000000000000000000000
Q12098	1111111111111111111111110100000101010000100000001010111000111100000000000000000000000000000000000000000000000000000000000000000000000000000000000000000000000000000000000000000000000000000000000000000000000000000000000000000000000000000000000000000000000000000000000000000000000000000000000000000000000000000000000000000000000000000000000000000000000000000000000000000000000000000000000000000000000000000000000000000000000000000000000000000000000000000000000000000000000000000000000000000000000000000000000000000000000000000
P38277	1001101111111111111111110100000110000010110000100010111011110000000000000000000000000000000000000000000000000000000000000000000000000000000000000000000000000000000000000000000000000000000000000000000000000000000000000000000000000000000000000000000000000000000000000000000000000000000000000000000000000000000000000000000000000000000000000000000000000000000000000000000000000000000000000000000000000000000000000000000000000000000000000000000000000000000000000000000000000000000000000000000000000000000000000000000000000000000
P38882	1111111111111111111111111100000110010110110000011000111001100010000000000000000000000000000000000000000000000000000000000000000000000000000000000000000000000000000000000000000000000000000000000000000000000000000000000000000000000000000000000000000000000000000000000000000000000000000000000000000000000000000000000000000000000000000000000000000000000000000000000000000000000000000000000000000000000000000000000000000000000000000000000000000000000000000000000000000000000000000000000000000000000000000000000000000000000000000
P53834	1011111111111111111111110101000100101010100000011001011000111010000000000000000000000000000000000000000000000000000000000000000000000000000000000000000000000000000000000000000000000000000000000000000000000000000000000000000000000000000000000000000000000000000000000000000000000000000000000000000000000000000000000000000000000000000000000000000000000000000000000000000000000000000000000000000000000000000000000000000000000000000000000000000000000000000000000000000000000000000000000000000000000000000000000000000000000000000
Q12455	1111111111111111011111110101100110001010101000010110101000100010000000000000000000000000000000000000000000000000000000000000000000000000000000000000000000000000000000000000000000000000000000000000000000000000000000000000000000000000000000000000000000000000000000000000000000000000000000000000000000000000000000000000000000000000000000000000000000000000000000001000000000000000000000000000000000000000000000000000000000000000000000000000000000000000000000000000000000000000000000000000000000000000000000000000000000000000000


#	3989	0.986094	0.0152964	FUNGI	11
3989	1111111111111111111111111111111111111111111111111111111111111111111111111111111111111111111111111111111111111111111111111111111111111111111111111111111111111111111111111111111111111111111111110111111111111111111111111111111111111111111111111111111111111111111111111111111111111111111111111111111111111111111111111111111111111111111111111111111111111111111111111111111111111111111111111111111111111111111111111111111111111111111111111111111011111111011011111111110111110111111111111111111111111111111111111111111111011110111
P00815	1111101111111111111111111111111111111111111111111111111111111111111111111111111111111111111111111111111111111111111111111111111111111111111111111111111111111111111111111111111111111111111111110111111111111111111111111111111111111111111111111111111111111111111111111111111111111111111111111111111111111111111111111111111110111111111111111111111111111111111111111111111111111111111111111111111111111111111111111111111111111111111111111111111011111111011011111111110111110111111111111111111111111111111111111111111111011110111
Q12496	1111111111111111111011111111111111111111111111111111111111111111111111111111111111111111111111111111111111111111111111111111111111111111111111111111111111111111111111111111111111111111111111110111111111111111111111111111111111111111111111111111111111111111111111111111111111111111111111111111111111111111111111111111111110111111111111111111111111111111111111111111111111111111111110111111111111111111111111111111111111111111111111111111111011111111011011111111110111110111111111111111111111111111111111111111111111011110111
P38866	1111101111111111111111111111111111111101111111111111111111111111111111111111111111111111111111111111111111111111111111111111111111111111111111111111111111111111111111111111111111111111111111110111111011111111111111111111111111111111111111111111111111111111111111111111111111111111111111111111111111111111111111111111111111111111111111111111111111111111111111111111111111111111111111111111111111111111111111111111111111111111111111111111111011111111011011111111110111110111111111111111111111111111111111111111111111011110111
P22438	1111111111111111111111111111111111111101111111111111111101111111111111111111111111111111111110111111111111111111111111111111111111111111111111111111111111111111111111111111111111111111111111110111111111111111111111111111111111111111111111111111111111111111111111111111111111111111111111111111111111111111111111111111111111111111111111111111111111111111111111111111011111111111111111111111111111111111111111111111111111111110010111111111111011111011011011111111110111110111111111010111111110111111111011111111111110011110111
P39109	1111111111111111111111111111111110111111111110111111111111111111111111111111111111111111111111111111111111111111111111111111111101111111111111111111111111111111111111111111111111111111111111110111111111111111111111111111111111111111111111111111111111111111111111111111111111111111111111111111111111111111111111111111111110111111111111110111111111111111111111111111111111111111111111111111111111111111111111111111111111111111110111111111111011111111011011111111110111110111111011111111111111111111111011111111111111011111111
P34217	1111111111111111111111111111111111111111111111111111111111111111111111111111111111111111111111111111111111111111111111111111111100111111111111111111111111111111111111111111111111111111111111110111111111111111111111111111111111111110111111111111111011111111111111111111111111111011111111111111111101111111111111111111111111111111111111111111111111111111111111111111111111111111111111111111111111111111001111111111111111111111111111111111111011111111011011111111110111110111111111111111101111111111111111111111111111011110111
P39073	1011111111111111111111111101111110111111111111111111111111111111111111111111111111111111111111111111111111111111111111111111111101111111111111111111111111111111111111111111111111111111011111110111111111111111111111111111111111111111111111111111111111111111111111111111111111111111111111111111111101111111111111111111111111111111111111111111111111111111111111111111111111111111111111111101111111111111111111111111111111111111111111111111111011111111011011111111110111110111111111111111101111111111101111111111111111011110111
P40343	1111111111111111111111111111111111111111111111111111111111111111111111111111111111111111111101111111111111111111111111111111111111111111111111111011111111111111111111111111111111111011011111110111111111111011111111111111111111111110111111111111111011111111111111111111111111111111111111111111111111111111111111101111111111111111111111111111111111011111111111111111111111111111111111111111111111111111111111111111111111111111111111111111111011111111011011111111110111110111111111111111111111111111111111111111111111011110111
P54861	1111111111111111111111111111111111111111111111111111111111111111111111111111111111111111111111111111111111111111111111111111111111111111111111111111111111111111111111111111111111111011111111110111111111111011111111111111111111111111111111111111111011111111111111111111111111111111111111111111111111111111111111111111111111111111111111111111111111111111111111111111111111111111111111111111111111111111111111111111111111111111111111111011111011111111011011111111110111110111111111111111101111111111111011111111111111011110111
Q00816	1111111111111111111111111111111111111111111111111111111111111111111111111111111111111111111111111111111111111111111111111011111111111111111111111111111111111111111111111111111111111111111111110111111111111111111111111111111101111111111111111111111111111111111111111111111111111111111111111111111111111111111111111111111111111111111111111111111111111111111111111111111111111111111111111111111111111111111111111111011111111111111111111111110011111111011011101111110101110111111111111111101111111111111111111111111111011110111
Q04212	1111101111111111111111111111111110111111111110111111111111111111111111111111111111111111111111111111111111111111111111111111111111111111111111111111111111111111111111111111111111111111111111110111111111111111111111111111111111111111110111111111111111111111111111111111111111111111111111111111111111111111111111111111111111111111111111111011111111111111111111111111111111111111111111111111111111111011111111111111111111111111111111111111111011111111001011111111110101110111111111111111101111111111111111110111111111011110111


#	3991	0.99044	0.0210325	FUNGI	11
3991	1011111111111111111111111111111111111111111111111111111111111111111111111111111111111111111111111111111111111111111111111111111111111111111111111111111111101111111111111111111111111111111111110111111111111111111111111111111111111111111111111111111111111111111111111111111111111111111111111111111111111111111111111111111111111111111111111111111111111111111111111111111111111111111111111111111111111111111111111111111111111111111111111111111011111111011011111111110111110111111111111111111111111111111111111011111111011110111
P08425	1011111111111111111111111111111111111111111111111111111111111111111111111111111111111111111111111111111111111111111111111111111111111111111111111111111111111111111111111111111111111111111111110111111111111111111111111111111111111111111111111111111111111111111111101111111111111111111111111111111111111111111111111111111111111111111111111111111111111111111111111111111111111111111111111111111111111111111111111111111111111111111111111111111011111111011011111111110111110111111111111111111111111111111111111011111111011110111
P09880	1011111111111111111111111111111111111111111111111111111111111111111111111111111111111111111111111111111111111111111111111111111111111111111111111111111111111111111111111111111111111111111111110111111111111111111111111111111111111111111111111111111111111111111111111111111111111111111111111111111111111111111111111111111110111111111111111111111111111111111111110111111111111111111111111111111111111111111111111111111111111111111111111111111011111111011011111111110111110110111111101111111111111111111111111011111111011110111
P40545	1011111111111111111111111111111111111111111111111111111111111111111111111111111111111111111111111111111111111111111111111111110111111111111111111111111111111111111111111111111111111111111111110111111111111111111111111111111111111111111111111111111111111111111111111111111111111111111111111111111111111111111111111111111110111111111111111111111111111111111111111111111111111111111111111111111111111111111111111111111111111111111111111111111011111111011011111111110101110111111111111111111111111111111111111011111111011110111
P53067	1011111111111111111111111111111111111111111111111111111111111111111111111111111111111111111111111111111111111111111111111111111111111111111111111111111111111111111111111111111111111111111111110111111111111111111111111111111111111111111111111111111111111111111111111111111111111111111111111111111111111111111111111111111110111011111111111111111111111111111111111111111111111111111111111111111111111111111111111111111111111111111111111111111011111111011011111111110111110111111111111011111111111111111111101011111111011110111
P22219	1011111111111111111111111111111111111111111111111111111111111111111011111111111111111111111111111111111111011111111111111111111111111111111111111111111111101111111111111111111111111111111111110111111111111111111111111111111111111110111111111111111111111111111111111111111111111111111111111111111111111111111111111111111111111111111111111111111111111111111111111111111111111111111111111111111111111111111111111111111111111111111111111111111011111111011011111111110111110111111111111111111111111111111111111011111111011110111
P38972	1011111111111111111111111111111111111111101111111111111111111111111111111111111111111111111111111111111111111111111111111111011111111111111111111111111111101111111111111111111111111111111111110111111111111111111111111111111111111110111111111111111111111111111111111111111111111111111111111111111111111111111111111111111111111111111111111111111111111111111111111111111111111111111111111111111111111111111111111111111111111111111111111111111011111111011011111111110111110111111111111111111111111111111111111011111111011110111
P53312	1011111111111111111111111111111111111111111111111111111111111111111111111111111111111111111111111111111111111111111111111111111111111111111111111111111111101111111111111111111111111111111111110111111111111111111111111111111111111111111111111111111111111111111111111111111111111111111111111111111111111111111111111111111111111111111111111111111111111111111111110111111111111111111111111111111111111111111111111111111111111111111111111111111011111111011011111111110111110111111111111111111111111111111111111011111111011110111
Q12389	1011111111111111111111111111111111111111111111111111111111111111111111111111111111111111111111111111111111111111111111111111111111111111111111111111111111101111111111111111111111111111111111110111111111111111111111111111111111111111111111111111111111111111111111111111111111111111111111111111111111111111111111111111111111111111111111111111111111111111111111111111111111111111111111111111111111111111111111111111111111111111111111111111111011111111011011111111110111110111111111111111111111111111111111111011111111011110111
P32317	1011111111111111111111111111111111111111111111111111111111111111111111111111111111111111111111111111111111111111111111111111111111111111111111111111111111101111111111111111111111111111111111111111111011111111111111111111111111111111111111111111111111111111111111111111110111111111111111111111111111111111111111111111111111111111111111111111111111111111111111111111111111111111111111111111111111111111111111111111111111111111111111111111111011111111011011111111110111110111111111111111111111111111111111111011111111011110111
P47061	1011111111111111111111111111111111111111111111111111111111111111110111111111111111111110111111110111111111111111111111111111110111111110111111111111111111111001111110111111011111101111111111110111111011110111111111111111011111111111111111011111111111111111111111111111101111111100111111111111111111111111111111111111111111111111111111111111111111111111111111111111111111111111101111111111111011111111111111111111111111111111111111111111111011111011011011111111110111110111111111111111111111111111111111111011111111011110111
P53855	1011111111111111111111111111111111111111111111111111111111111111111111111111111111111111111111111111111111111111111111111111110111111111111111111111111111101011111111111111111111111111111111111111111111111111111111111111111111111111111111111111111111111111111111111111110111111111111111111111111111111111111111111111111111111111111111111111111111111111111111111111111111111111111111111101111111101111110111111111111111111111111111111111111011111011011011111111110111110111111111111111111111111111111111111011111111011110111


#	3993	0.983487	0.00573614	FUNGI	11
3993	1011111111111111111111111111111111111111111111111111111111111111111111111111111111111111111111111111111111111111111111111111111111111111111111111111111111111111111111111111111111111111111111110111111111111111111111111111111111111111111111111111111111111111111111111111111111111111111111111111111111111111111111111111111111111111111111111111011111111111111111111111111111111111111111111111111111111111111111111111111111111111111111111111111111111111111111111111111111111111111111111111111111111111111111111111111111111111111
P06839	1011111111111111111111111111111111111111111111111111111111111111111111111111111111111111111111111111110111111111111111111111111111111111111111111111110111111101111111111111111111111111111111110111111111111111111111111111111111111111111111111111111111111111111111111111111111111111101111111111111111111111111111111111111111111111111111111111111111111111111111111111111111111111111111111111111111111111111111111111111111111111111111111111111111111111111111111111111111111111111111111111111111111111111111111111111111111111111
P10964	1011111111111111111111110111111111111111111111111111111111111111111111111111111111111111111111111111111111111111111111111111111111111111111111111111110111111011111111111111111111111111111111110111111111111111111111111111101101111111111111111111111111111111111111111111111111111111101111111111111111111111111111111111111111111111111111111111011111111111111111111111111111111111111111111111111111111111111111111111111111111111111111111111111111111111111111111111111111111111111111111111111111111111111111111111111111111111111
P08678	1011111111111111111111111111111111111111111111111111111111111111111111111111111111111111111111111111111111111111111111111111111111111111101111111111111111111111111111111111111111111111111111110111111111111111111111111111111111111111111111111111111111111111111111111111111111110111111111111111111111111111111111111111111111111111111111111111011111111111111111111111011111111111111111111111111111111111111111111111111111111111111111111111111111111111111111111111111111111111111111111111111111111111111111111111111111111111111
P53115	1001110111011110111111111011111111111111111111111111111111111111111111111111111111111111111111111111111111111111111111111111111111111111011111111111111111111111111111111111111111111111111111110111111111111111111111111111111111111111111111111111111111111111111111111111111111111111111111111111111111111111111111111111111111111111111111111111011111111111111101111111111111111111111111111111111111111111111111111111111111111111111111111111111111111111111111111111111111111111111111111111111111111111111111111011111111111111111
P53550	1011101111111111111111110011111111111111110111111111011111111111111111111111111111011111111111111111111111111111111111111111111111111111101111110111111111111111111111111111110111111111111111110111111111111111111111111111111111111111111111111111111111111111111111111111111111111111111111111111111011111111111111111111111111111111111111111111011111111111111111111111111111011111111111111111111111111111111111111111111111111101111111111111111111110111111111111111111111111111111111111111111111110111111111111011111111111111111
P10962	1011111111111111111111111111111111111111111111111101111111111111111111111111111111111111111111111111111111111111111111111111111111011111111111111111110111111111111111111111111111111111111111111111111111011111111111111111111111111111111111111111110111101111101111111111110111111111111111111111111111111111111111111111111111111111111111111111011111111111111111111111111111111111111111111111111111111111111111111111111111111111111111111111111111111111111111111111111111111111111111111111111111111111111111111111111111111111111
P24783	1011111111111111111111111111111111111111111111111101111111111111111111111111101011111111111111111111111111111111111011111111111011111111111111111111111111111111111111111111111111111111111111111111111111111111111111111111111111111111111111111111111111111111111111111111111111111111111111111111111111111111111111111111111111111111111111111111011111111111111111111111111111111111111111111111111111111111111111111111111111111111111111111111111111111111111111111111111111111111111111111111111111111111111111111111111111111111111
P27692	1011111111111111111011111111111111111111111111111101111111111111111111111111111111111111111110111111111111111111111111111111111111111111101111111011111111111111111111111111111111111111111111111111011111111111111111111011111111111111111111111111111111111111111111111111111111111111111111101111111111111111111111111111111110111111111101111111011111111111111111111111011111111101111111111101111111111101111111111111111111111111111111111111111111111111111111111111111111111111111111111110111111111111111111111011111111111111111
Q12019	1011111111111111111011111111111111111111111111111100110111111111111111111101111111111111111111111111111111111111111111111111111111111111111101111110111111111111111111111111111111111111111111111111111111111111111111111111111111111111111101111111111111111111111111111111111111111110110111111110111111111111111111111111111111111110111111111111011111111111110110111011111111111111111111111111111111111101111111111111111111111111111111111111111111110111111111111111111111111111111111111111111111111111111111101111111111111111111
P32567	1011111111111111111111111111111111111111111111111101111111111111111111111111111111111111111111111101111111111111111111111111111111111111111111111111111111111111111111111111111111111111111111110111111111111111111111110011111111111111111111111111111111111111111111111111111111111111101111111111111111111111111111111111111111111111111111111111011111111111111111111111111111111111111111111111111111111111111111111111111111111111111111111111111111111111111111111111111111111111111111111111111111111111111111111111111111111111111
Q08965	1011111111111111111111111111111111111111111111111111111111111111111111111111111111111111111111111111111111111111111111111111111111111111111111111111111111111111111111111111111111111111111111111111111111111111111111111111111111111111111111111111111111111111111111111111111111111111111111111111111111111111111111111111111111111111111111111111011111111111111111111111111111111111111111111111111111111111111111111111111111111111111111111111111111111111111111111111111111111111111111111111111111111111111111111101111111111111111


#	3998	0.96348	0.00764818	ASCO	10
3998	1111111111111111111111111111111111111111111111111111111111111111111111111111111111111111111111111111111111111111111111111111111111111111111111111111111111101111111111111111111111111111111111110111111111111111111111111111111111111111111111111111111111111111111111111111111111111111111111111111111111111111111111111111111111111111111111111111111111111111111111111111111111111111111111111111111111111110000000000000000000000000000000000000000000000000000000000000000000000000000000000000000000000000000000000000000000000000000
P14737	1111111101111111111111111111111111111111111111111111111101111111111110011111111111101111111111111111111101111111111111111111111111111111111111111011111111100111111111011001001111110111111111110110111111111111111111111111111101111111111111111111111111111111110111101111111111111110111111111111111011111111111111111011111111111111111111111111111111011111111110111111111110111111111011111111111101011110000000000000000000000000000000000000000000000000000000000000000000000000000000000000000000000000000000000000000000000000000
P38131	1101111110001100110111011111110111101111111111110110111111111111111111111111101101111111111111111011111111111111111111111111101111101111111111111011111111101101111111100000111111111111111111110111111111111011101111111111111101111111011111111111111111111111111111111111111111111111111101111111111111111111111111111111111111111111111111111111011111111111111110111111111111111001111111111101111111111110000000000000000000000000000000000000000000000000000000000000000000000000000000000000000000000000000000000000000000000000000
Q02793	1111111111111111111111111111111111111111111111111111111111111111111111111111111111111111111101111111111111111111111111111111011111111111011111111111111111101111111111111111111111111111111111110110011101111111111111111111111111111111111111111111111111111111111110101111110111111111101111111111111111111111111111111111011111111111111111111101111111111111111111111111111111111111111111111101111111111110000000000000000000000000000000000000000000000000000000000000000000000000000000000000000000000000000000000000000000000000000
P43586	1111111111111111111111111111111111101111111111111111111111111111111111111111110111111111111110111111111111111111111111111111111111111110111111110110111111111011011111111111111111110111111111110110111111111111111101101111111111111111111111011111111101111111111111011111111111111111111011111111111111111111111111111011111101010111111111101111110110111111111111111111111111111111011110011111111111110110000000000000000000000000000000000000000000000000000000000000000000000000000000000000000000000000000000000000000000000000000
Q03559	1111111111111111111111111111110111111111111101111111111111111111111111111111011111111110111111111111111111111111111111111111111111111111111111110111111011001111111111111111111111111111111111100111111011111101111111111111111111111111111111111111111111111111111111011111011111111111111001111111111111111111111111111111011111001111111111111111111110111111111111111110111010111100111111111111111111011110000000000000000000000000000000000000000000000000000000000000000000000000000000000000000000000000000000000000000000000000000
Q03088	1011111111111111111111111110111111111111101111111111011111111111111111111111111111101111111101110111111111111111111111111111111110111111111111111111111111111011111111111111111111111111111111110111111111111111111111111111111111111110111111111111111111101111111111111111111111111111111111111111111111111111111111111111111111011111111111111111011111111111111111111111111111111111111111111111111111111110000000000000000000000000000000000000000000000000000000000000000000000000000000000000000000000000000000000000000000000000000
Q08193	1111101111111111111111111111111111110111111110111111011111111111111111111111111111111111111111111111111111111111111111111111111111111111111111111111111111111111111111111111111111111111111111110111111111111111111111111111111111111111111111011111111111111111111111111111111111111111111111111111111111111111111111111111111111111111111111111111111111111111111111111111111111111111111111111111111111111110000000000000000000000000000000000000000000000000000000000000000000000000000000000000000000000000000000000000000000000000000
Q12502	1111111111111111111111111111110111111101111111111111111111111111111111111111111111111111111111111111111111111111111111110111111101111111111111111111111111111111111111111111111111111111111111110111111111111111111111111111111111111101111111111111111111111111111111111111111111111111111111111111110111111111111111111101111110101111111111111111111111111111111111111111111111111111111111111111111111111110000000000000000000000000000000000000000000000000000000000000000000000000000000000000000000000000000000000000000000000000000
P48565	1111111111111111111111110111111111111110110111111111111011111111111111111111111111111111111111111111111111111111011111111111111111111111011111111111111111101111111111111111111111111111111111110111111011111011111111111111111111011111110111111111111001111111111111111111111111111111111111111111111111111111111110111101111111111111111111111111111111111111111011111111111111111111111111111111111111111110000000000000000000000000000000000000000000000000000000000000000000000000000000000000000000000000000000000000000000000000000
Q12427	1011111111111111111111110101011110111101110111111111111110111111111111111111111111111111111111111111111111111111011111110111111111111111111111111111111111111111111111111111111111111111111111111111111111111011111111111111111111111111111111111111111101111111110111111111111111101111111111111111111111111111111111111111011111011111111111111111111111111111111111111111111110111111111111111111111111011110000000000000000000000000000000000000000000000000000000000000000000000000000000000000000000000000000000000000000000000000000


#	4003	0.967148	0.00956023	SACEAE	11
4003	1111111111111111111111110000000000010000000000001000000000000000000000000000000000000000000000000000000000000000000000000000000000000000000000000000000000000000000000000000000000000000000000000000000000000000000000000000000000000000000000000000000000000000000000000000000000000000000000000000000000000000000000000000000000000000000000000000000000000000000000000000000000000000000000000000000000000000000000000100000000000000000000000000000000000000000000000000000000100000000000000000000000000000000000000000000000000000000
P07261	1111111111111111111111110000000000010000000000001000100000000000000000000111000000000000000000001000000000000000000000000000000000000000000000000000000000000000000000000000000000000000000000000000000000000000000000000000000000000000000000000000000000000000000000000000000000000000000000000000000000000000000000000000000000000000000000000000000000000000000000000000000000000000000000000000000000000000000000000101000100000000000000000000000000000000000001000000000000100000000000000000000000000000000000000100000000000000000
P32504	1011111111111111111111110000000010010100000000001000000000000000000000000000000000000000100000000000000000000000000000000000000000000000000000000000000000000000000100000000000000000000000000000000000000000000000000000000000000000000000000000000000000000000000000000000000000000000000000000000000000000000000000000000000000000000000000000000000000000000000000000000000000000000000000000000000000000000000000000100000000000000000000000100000000000000000000000000000000100100000000000000000000000000000000000000000000000100000
P43612	1011111111111111111111110100010000010000000100001000000000000000000000000000000000000000000000000000000000000000000000000000000000000000000000000000000000000000000000000000000000000000000000000000000000000000000000000000000000000000000000000000000000000000000000000000000000000000000000000000000000000000000000000000000000000000000000000000000000000000000000000000000000000000000000000000000000000000100000010000000000000000000000000000000000000000000000000110000000100001000000000000000000000000000000000110000000000000100
P46954	1111111111111111111111110000000000010000000000001100000000000000000000000000000000000000000000000000000000000000000000000000000000000000000000000000000000000000000000000000000000000000000000000000000000000000000000000000000000000000000000000000000000000000000000000000000000000000000000000000000000000000000000000000000000000000000000000000000000000000000000000000000000000000000000000000000000000000001000000000001000000010001000000000000000000000000000000000000000100000001000000010001000000000000000000000110000000000100
Q04461	1011110101111010111001110000000000010000000000001000000000000000000000000000000000000000000000000000000000000000000000000000000000000000000000000000000000000000000000000000000000000000000000000000000000000000000100000000000000000000000000000000001000000000000000000000000000000000000000000000110000000000000000000000000000000000000000000000000000000000000000000000000000000000000000000000000000000001000000000100000000000010000000000100100010000000000000000000000000100000001000000000000100000000000000000000000000000000100
P12383	1011111111001111011111010000000000000000000000001000000000000000000000000000000000000000000000000000000000000000000000000000000000000000000000000000000000000000000000000000000000000000000000000000000000000000000000000000000000000000000000000000000000000000000000000000000000000000000000000000000010000000000100000000000000000000000000000000001000000000000000000000000000000000001000000000000000000000100000000110000000000000000000000000000010000000000000000000000000000000001000000010000000100001000000000000000000000010000
Q05790	1111111111111111111111110000000000010000000000001001000000000000000000000000000000000000000000000000000000000000000000000000000000000000000000000000000000000010000000000000000000000000000000000000000000000000000000000000000000000000000000000000000000000000000000000000000000000000000000000000000000000000000000000000000000000000000000000000000000000000000000000000000000000000000000000000000000000000100010000100000000000000001000000000100010000000000000000000000000000000111000001110100100000000000000000000110001000000100
Q08749	1111111111111111111111110000000000010001001000001000000000001000000000000000000000000000000000000001000000000000000000000000100000000000000000000000000000000000000000000000000000000000000000000000000000000000000000000000000000000000000000000000000000000000000000000000000000000000000000000000000000000000000000000000000000000000000000010000000000000000000000000000000000000000000000000000000000000100000000000100000000000000000000000000000010000010000000000000000000100001000000000000011100000000000000000000000000001000000
P38710	1101111111111101011111110000000000000000000000001000100000000000000000000000000000000000000000000100000100000000000000000000000000000000000000000000000000000000000000000000000000000000000000000010000100000000000000000000000000000000000000000000000000000100000000000000000000000000000000000000000000000000000000000000000000000000000010000000001000000000000000000000000001000000000000000000000000010000000010000001000100000100000000000000000000000000000000000000000000000000110000000000000001000000000000000000000000000000000
P36134	1100101101111100110111111000000000000000000000000000001000000000000000000000000000000000000000000000000000000000000000000000000000000000000000001001100100000000000000000000000100000000000001000000000000000000000000000000000000000000000000000000000000100000000000000000001000001010010000000000000000000001000001000000000000000000000000000111000000000000000000000000000000001010000000000000100000000000000000000000000000000000000000000000000000000000000000000000000000000000000000000000000000000000000000000000000000000000000
Q3E829	1010111111111111111111110000000000000000000000000000001000000000000000000000000000000000000000000001000000000000000000000000000000100000000000001000001010000000000000000000000000000000000000000000000000000000000000000000000000100000010000000000000001000000000000000000000000001000010000000000100000000001000000000000000000000000000000000000000000000000000000000000000000001000000000000000000000000000000000000000000000000000000000000000000000000000000000000000000000000000000000000000000000000000000000000000000000000000000


#	4006	0.950808	0.00956023	FUNGI	11
4006	1011111111111111111111111111111111111111111111111111111111111111111111111111111111111111111111111111111111111111111111111111111111111111111111111111111111111111111111111111111111111111111111110111111111111111111111111111111111111111111111111111111111111111111111111111111111111111111111111111111111111111111111111111111111111111111111111111111111111111111111111111111111111111111111111111111111111111111111111111111010111111111111111111111111111111111111111111111111111111111111111111111111111111111111111011111111111111111
P11747	1111111111111111111111111111011111101111111011111111111111111111111111111111111111111111111111111111111111111111111111111111111110111111111111111111111111101111111111111111111111111111111111110111111111111111111111111111111111111111010111111111111111111111111111101111111111111111111111111111111111111111111111111111111011111111111111111111111111111111111111110111111111111111111111111101111111111111111111111110000000011111111111111110110111111101111110111110111111111011111111111011111111111111111111111011111111111111111
P46678	1011111111111111111111111111011111111111111111111111111111111111111111111111111111111111111111111111110111111111111111111011111111110111111111111111111111111111111111111111111111111111111011110111111111001111111111111111111111111101111111111111110111111111111111111111111111111111111111111111111101111111101111111111111111111111111110111111111111011110111111111111111111110011111011111111111011111111111111111110010000011111011111111110111111111111111110111111111111111111111111111111111111111111111111111011111111101110111
Q12690	1011111111111111111111111111111111111111111111111111111111111111111111111111111111111111111111111111111111111111111111111111111111111011111111111111111111101111111111111111111111111111111011110111111111111111111111111111111111111110111111111111111111111111111111111111111111111111111111111110111111111111111111111111111111111011111111111111111111111111111111111111110111111111111100111111111111111111111111111110001001011111111111111111111111110111111110111111111111111111111111111111111111111111111111111111111111111111111
P21524	1011111011111111111111111111111111111111111111111111111111111111111111111111111111111111111111111111111111111111111111111111110111111111111111111111111111111111111111111111111111111111111111110111111111111111111111111111111111111111111111111111111111111111111111111111111111111111111111111111111111111111111111111111111111111111111111111111111111111111111111111111111111111111111111111101111111111111111111111111100000111111111111111110111101111101111111111111111111111111111111111111011111111111111101111111111111111111111
Q06504	1011111111111111111111110111111111111111111111011111111111111111111111111111101111111011111111111111111111111111111111111111111111101111111111111111111111111111111111111111111111111111111111111111111111111011101111111111111111111111111111111111111111111111111111111111111111111111111111111111111111111111111111111111111111111111111111111111111111111111111111111111111111111111111111111111111011111111111111111111000110111111111111111110111111111101111111111111111111111111111111111111111111111111111111111111111111111111111
P33333	1011111111111111111111111111111111111111111111111111111111111111111111111111111111111111111111111111111111111111011111111111111101111111001111111111111111111111111111111111111111111111111111110111111111011111111111111111111111111111110111111111111011111111111111111111111111110111111111111111111111111111111111111111111111111111111111111111111111111111111111111111111111111111111111111111111111111111111111111111111000111111111111111111111111111101111111111111111111111111111111111111111111111111111111111111111111111110111
P24279	1011111111111111111011111111111010111111011110111111111111111111111111111111110111111111111111111111111111111111111111111111111111111111111111111111111111111111111111111111111111111111111111111111111111111111111111111111111111111111111111111111111111111111111111111111111111101111111111111111111111111111111111111111101111111111111111111111111111111111111111111111111111111111111111111111111111111111110111110111111110011111111111011111111111101111111101110111111111101011111111001111111111111101111111101010111110111011111
P27810	1111111111111111111111111111111111111111111111111111111111111111111111111111111111111111111111111111111111111111111111111111111111111111111111111111111111111111111111111111111111111111111111110101111111111111111111111111111111111111111111111111111111111111111111011111111111111111111111111111111111111111111111111111111111111111111111111111111111111111111111111111111111111111111111111111111111111111111101100111111111101111111110111011111111101111101101010010101101101001101111011111101111111111001110110001111010111100111
P35197	1111111111111111111111111111111111111111111111111111101111111111111011111111111011111111111111111111111111111111111111111111111111011111101111111111111111111011110111111101111111111111101111101110111111111111110111111111111111111110011110111111111011111111111110111111011111111111111111101011111111110011011111111111111101111111101111111111111111111111111111101111111111111111111011101111111111111111110111100111111111101111111111111011110111111111101111011010111101111011111111111111111111111111111111110001111111111111111
Q12460	1111111111111111111111111111111101111111110111111111111111111111111111111111111111111111111110111111110111111111111111111111111111111111011111111111111111111111101111111111111111111111111111110110111111101111111101111111111111111111111111111111111111111111111111111111111111111111011111111111111111111111111111111111111111111111111111111111011111111111111111111111111111110110111111101111111011111111101110101110111011100111101111101111111101100111111111111100101111011111101111101111101110111111011011111011111000111000111
P32454	1011111111111111111111111111111011111111111111111111111111111111111111111111111111111111111111111111111111111111111111111111111111111111111111111111111111101111111111111111111111111111111111110111111111111111111111111111111111111110111111111111111111111111111111111111111111111111111111111111111111111111111111111111111111111111111111111111111111111111111111111111111111111111111111111101111111111111101111110111110111011111111011111100111111111111001110111111111111111111111111111111111111101111111111010011111011111110111


#	4018	0.927168	0.118547	FUNGI	11
4018	1111111111111111111111110111111111111111111111111111111111111111111111111111111111111111111111111111111111111111111111111111111111111111111111111111111111111111111111111111111111111111111111110111111111111111111111111111111111111111111111111111111111111111111111111111111111111111111111111111111111111111111111111111111111111111111111111111111111111111111111111111111111111111111111111111111111111110010111100000000000001101111110111010010001110000011010101010110101010010110111111100000001011111110101110001001111010110011
P08004	1011111111111111111111110111111111111111111111111111111111111111111011111111111111111111111111111111111111111111111111111111111101111111111111111111111111111111111111111111111111111111111111110111111111111111111111111111111111111111111111111111111111111111111111111111111111111111111111111111111111111111110111111111111111111111111111111111111111111111111111111111101111111111111111111101111111111110010101000001111101101000011010001001010001110010001001001010100100000000000000111000000001011111100100110101001011010100011
Q12277	1011111111111111111111111111111111111111111111111111111111111110111111111111111111111111111111111111111111111111111111111111111101111111101111111111111111111111111111111111111111111111111111100111111111111111111111111111111111111111111111111111111111111111110111111111111111111111111111111111111111111111111111111111111111111111111111111111111111111111111111111111111111111111111011111111111111111110010011010001111111001101111110111100000001100010011010000000000001010010110000110100000001001111100100010001000111010110010
P25303	1111111111111111111111111111111111101111111111111111111111111111111111111111111111111111111111111111110111111111111111111111111110111111111111111111111111111111111111111111111111111111111111110111111111111111111111111111111111111111111111111111111111111111111111111111111111111111111111111111111111111111111111111111111111111111111111111111111111111111111111111111111111111111111111111101111111111110010111100000111111101101111110101011010001110010011011001010110101010000110001101100000001011110110101110001000111010110011
Q05648	1110001101110111111111110110111111101111101111111111111111111111111111111110111111111111111111111111111111111111101111111111111110101111111111111111111111111111111111111111111111111111111111111111111111111111111111111111111111111111111111111111111011111111111111111111111111111111111111111111111111111111111111111111111111111111111111111011111111111111111111111111111111111111111111111011111111111110010111100000000000000101111110101010011011110000001010001011100101010010110111001100010001011111110100110001001111010110011
Q07376	1011111111110111111111110101111111111111111011111111111111111111111111111111111111111111111101110111111111111111111111111111111111111111111111101111111111110011111111111111111111110111111111110111111111111111111111111111111111111111110111111111111111111111110111111111111111111111111111111111111111111111111110110111111111111111111111111111111111111111011101111111111111111111111111111101111111111110111101100000000001001001101110111011011010000000001010011010110101010010000111111100100001001111110101010001001111010110001
Q06089	1011111111111111111111111111111111011111111111111111111111111111111111111111111101111111111111011111111111111111111111111111111111111111111111111011111111111110111111100000111111111111111111110111111011111111111111111111111111111111111111111111111111111111111111111111111111111111111101111111111111111111111111111111111111111111111111111111011111111111111111111111111111111001111111111111111111111110000111101000000000001100011110011110011001110000001010111010110101010110110111111100000001011111110101110000001011010110011
Q08045	1001111111111111111111110101111111101111011111101111111111111111111101111111111111011110111100111011111111111111101111111001111110111101110011111111011110101110011111111111111111111011111111100111011110111111111101111111111101010111011111111111010101111111101110111101111111011011101111111111111111111111111011011111111111111111111110101111111111111111111111111111101111111111110111101110110011111110011111101011011110001101111110111111011001100010011011101110110100010110110000011100000001011111110100110011001111010110011
P43579	1111111111111111111111110111111111101111111111101111111111111011111110111111111111111111111111111111111111111111111111111111101111111111111101111111011111111011111111111011111111111111111111110111111111111111111111111111111111111111111101111111111111111111111111111111111111111100111111111111111111110111111111111111111111110111111111111111101111011111111111111111111111111111111111111101111111111110011111110000000000011101111110111000010001111100011010111111110111010010110111111100000001011111110101111011001111010110011
Q12516	1111111111111111111111111111111111111111110111111111111111111111111111111111111111111101111111111111111111111111111111101111111111111111111111111111111111111111111111111111111111111111111111111111111111111111111111111111111111111110111111111111111111111111111111111111111111111111111111111111111111111111111111111111111111111111111111111110111111111111111101111111111111111111111111111111111111111110011111111000000000011101111110111100010001111100011010101110110111010110100111101000000001111111110101111011001111010100001
P53878	1111111111111111111111110111111111111111111111111111111111111111111111111111111111111111111111111111111111111111111111111111111101111011111111111111111111111111111111111111111111111111111111110111111111111111111111111111111111111111110111111111110111111111111111111111111111101111111111111111111111111111111111111111111111111111111111111111111111111111111111111111111111111111111111111111111111111110011111000010000000110101101110010000010000000110010010111110110110010011110101111000000001111101010101111111001111010100011
P53390	1111111111111111111111110111111111111111111111111011011111011111111111111111101011111111111111111111111111111111111111110111110111101011111110010111111111011111111111111111111111111111111110010111111111111011111111111111111111111101111011111110111101111111111111101110111111101111111111111111110111011111111111111111101111111110111111111111111111111110111111111111111111111111001011111111111111101110010111101000000110011101111110111110011001101000001010111111010001010110110111111000000001111111110101011101001111010100011


#	4030	0.720841	0.254302	SCER	11
4030	1101000000000000010000010000000000000000000000000000000000000000001100010000000110000011110111110000000000100000000111110000111110101101000011100000000000011000001000000010000010010110111110000001000001010101001000001100010101001101000101110011001011001000001011000000100000010000101010111111000001101110000110010000011111101000110000111000010111110111000000011010110000000110011110000001001000001011000000000000000000000000000000000000100000000000000000000000000000000000000000000000000000000000000000000000000000000000000
P28003	1101001011000001000000001001000000010000010000001000000000010001010100000000010100000101111011010000101111010000100101111001101110011100000011101001010000011110000010100000010010010111111011110000001000011101000010000011111100010110100100100011111000010000000100001001000000100000101000101111111001001100010110000100101000111010010111011000010101111101000000101111011001111001001100000111000100101111100000000000000000000010000001000000100000000001000000000000000000100001000000000011110010000000001010000000100000001000100
P40036	1101111111111111111111110000000000010111100000000000100000001000000110011111100000001110110001101110111000100010000001110000101000100101010101100000001000001100000000000000000101110011001111100101000000000110001110001100000111001000010100010000110001010110000000001001100100010000100000100001000001001000000000001100010011100001100010111000000111001000001000111010010001110000010010010000100100111001100001000011000000100011101001100000110000100000001010010000010000100000001100001011111110000000001100000001010110001010110
P42948	1101100000000000000000000000000000000000001000100000000000000000100100010000000110100011111001101110100100100000000111110010100010000101011111100101001000100000001100001010000011001001100110000101110000110110111110101111111101011110110100010010101010000000010100010100100111010000101010000011101000111000000000001010010111101001100001001000011111000001000110110010111010000111011011000011101000011001001001000110000000000001001100001000100010000000100000010000000000100000001000011010101110001001001001000000110010001000100
P50942	1000000000000000000000000101110001111111101110110110000101011111111100000000010110001101010000110101001100100001000111110000010110111001010001100101000100100100001010011111000010000011110101100001010000011100011100000100011101001110100101100011000010000110001010001001100010000000100010011010001000001110011000000100011111000000110010010000100101001011000000010010111111000111011111000100100100100001000000000111011111100100100000000000100100000011000000000000001100100001001000110110110110010001000010100001110000001000000
P38298	1101001001010000000000100000000000000000000000000110000000000000001110000000000100000110110011111100010101001101000110000000010101000111001101111010001000010111110000010010000110101010011011101001010001001101001001010000110001001011110101010011110011010110000101011010100001100100010001101110001010001110000100110100111111000010101000100000000011111101111000010100000100010101001100111100001010000000001100001001100110100100000101010011101001000001000011100110100001000110001000010011000110001001001101000010000000001110011
Q03049	1100000000000000000000100100000001000000000000000100111000100000001000001101100100001001101110111001110000110000010111110000110010101100011000011001000110001001101000000001100011001010111110000011000000011001001000001111111100011101000000000001111011001110001010001000100010100000001000011100100101001110001100010101111110000000110000110000110100011011100000010111110000001001011011011001100100010000000110001001101001100101111011011110011000110010000001001000100100010100100001000000000000001000010000110000001000000010011
P29311	1001111000001100010010010001001100001001010000000100110000000100001100010010100010000111101110110000010010100110000111010100010110001111000011101000010011110001011010100100010000010101110000000011010011100100111110001100110101001101010111100001010010001001101011000000010011010110011110111111000001101110001110110000000011010100111110111000010101110111100011010010101111001110011110010001010000110111010000000110011000100000000000000001100011001000100000100000100000101000000010000100100100010000000010110000111000000001100
P33751	1100000000000000011000010100010100000100000100000000011000010001001101111000010010110010000111010000000010010101000111010111111111101011000111100110010011111010001000111111111000010100010110100111101011011111010001000000000111111001001111111011001111101000111111010010111000111010111010111101000011111110100111110000001111101000111101100111110011110111010001101110010000110110011110001001011010001010000000000000000110000000000000000000000001000000000000000000000000000000000000000000000000000000000000000000000000000000000
Q03034	1100000000000000011000010100010100000100000100000000011000011001001101111010010010110010000111010000000010010101000111010111111111101011000111100110010011111010001000111111111000010100010110000111101011010101010001000000000111111001001111111011001111101000111111010010111000011010111010111100000011111110100111110000001101101000111101100111110011110111110001101110110000110110011110000001011010001010000000000000000110000000000000000000000001000000000001000000000000000000000000000000000000000000000000000000000000000000000
Q12235	1111100011111110111011111101000110010101011000101010101101101011111111110000000100110011110110010001110010001000000111110111111110101001010011110011011010010000011000000000000011010110011110000100001011000101001001011100000001101001001111111001001111001001101011000000111000001010111000111111110001111111100111110000110111101000110101101111010111110111000100011010110000000000011111100001101000011010000000000000001101000000000000000000000000000000000000000000000000000000000000000000000000000000000100000000000000000000000
P40549	1101111111111111111111111000000000010001000010001000000101000000001110011111100110100000000111010010000000101101010111110001011110001000000011100110100000011001111001111111111010110100111110010011000011000100000001011100000001001111000101110011000001101100001011000010100000010011101010111111001000111110000110000000011111001001111000111000110100110111000011011010110010000110001111100000001000001111000000010000000000000010000000000000000010000000010000000000100100000000001011000000011000010000000000100010000000000000000


#	4032	0.996017	0.00191205	SCER	12
4032	1000000000000100000000000000000000000000000000000000000000000000000000000000000000000000000000000000000000000000000000000000000000000000000000000000000000000000000000000000000000000000000000000000000000000000000000000000000000000000000000000000000000000000000000000000000000000000000000000000000000000000000000000000000000000000000000000000000000000000000000000000000000000000000000000000000000000000000000000000000000000000000000000000000000000000000000000000000000000000000000000000000000000000000000000000000000000000000
P03870	1000010000010100000000000000000000000000000000000000000000000000000000000000000000000000000000000000000000000000000000000000000000000000000000000000000000000000000000000000000000000000000000000000000000000000000000000000000000000000000000000000000000000000000000000000000000000000000000000000000000000000000000000000000000000000000000000000000000000000000000000000000000000000000000000000000000000000000000000000000000000000000000000000000000000000000000000000000000000000000000000000000000000000000000000000000000000000000
P03871	1000000000000100000000010000000000000000000000000000000000000000000000000000000000000000000000000000000000000000000000000000000000000000000000000000000000000000000000000000000000000000000000000000000000000000000000000000000000000000000000000000000000000000000000000000000000000000000000000000000000000000000000000000000000000000000000000000000000000000000000000000000000000000000000000000000000000000000000000000000000000000000000000000000000000000000000000000000000000000000000000000000000000000000000000000000000000000000
Q12173	1000000000000100000000000000000000000000000000000000000000000000000000000000000000000000000000000000000000000000000000000000000000000000000000000000000000000000000000000000000000000000000000000000000000000000000000000000000000000000000000000000000000000000000000000000000000000000000000000000000000000000000000000000000000000000000000000000000000000000000000000000000000000000000000000000000000000000000000000000000000000000000000000000000000000000000000000000010000000000000000000000000000000000000000000000000000000000000
P89113	1100000000000100000000000000000000000000000000000000000000000000000000000000000000000000000000000000000000000000000000000000000000000000000000000000000000000000000000000000000000000000000000000000000000000000000000000000000000000000000000000000000000000000000000000000000000000000000000000000000000000000000000000000000000000000000000000000000000000000000000000000000000000000000000000000000000000000000000000000000000000000000000000000000000000000000000000000000000000000000000000000000000000000000000000000000000000000000
Q06139	1100000000000100001000000000000000000000000000000000000000000000000000000000000000000000000000000000000000000000000000000000000000000000000000000000000000000000000000000000000000000000000000000000000000000000000000000000000000000000000000000000000000000000000000000000000000000000000000000000000000000000000000000000000000000000000000000000000000000000000000000000000000000000000000000000000000000000000000000000000000000000000000000000000000000000000000000000000000000000000000000000000000000000000000000000000000000000000
P43542	1000000000000000000010000000000000000000000000000000000000000000000000000000000000000000000000000000000000000000000000000000000000000000000000000000000000000000000000000000000000000000000000000000000000000000000000000000000000000000000000000000000000000000000000000000000000000000000000000000000000000000000000000000000000000000000000000000000000000000000000000000000000000000000000000000000000000000000000000000000000000000000000000000000000000000000000000000000000000000000000000000000000000000000000000000000000000000000
Q12372	1000000000000000000010000000000000000100000000000000000000000000000000000000000000000000000000000000000000000000000000000000000000000000000000000000000000000000000000000000000000000000000000000000000000000000000000000000000000000000000000000000000000000000000000000000000000000000000000000000000000000000000000000000000000000000000000000000000000000000000000000000000000000000000000000000000000000000000000000000000000000000000000000000000000000000000000000000000000000000000000000000000000000000000000000000000000000000000
Q08300	1000000000000100000010000000000000000000000000000000000000000000000000000000000000000000000000000000000000000000000000000000000000000000000000000000000000000000000000000000000000000000000000000000000000000000000000000000000000000000000000000000000000000000000000000000000000000000000000000000000000000000000000000000000000000000000000000000000000000000000000000000000000000000000000000000000000000000000000000000000000000000000000000000000000000000000000000000000000000000000000000000000000000000000000000000000000000000000
Q2V2Q3	1000000000000100000010000000000000000000000000000000000000100000000000000000000000000000000000000000000000000000000000000000000000000000000000000000000000000000000000000000000000000000000000000000000000000000000000000000000000000000000000000000000000000000000000000000000000000000000000000000000000000000000000000000000000000000000000000000000000000000000000000000000000000000000000000000000000000000000000000000000000000000000000000000000000000000000000000000000000000000000000000000000000000000000000000000000000000000000
Q3E7X8	1000000001000100000000000000000000000000000000000000000000000000000000000000000000000000000000000000000000000000000000000000000000000000000000000000000000000000000000000000000000000000000000000000000000000000000000000000000000000000000000000000000000000000000000000000000000000000000000000000000000000000000000000000000000000001000000000000000000000000000000000000000000000000000000000000000000000000000000000000000000000000000000000000000000000000000000000000000000000000000000000000000000000000000000000000000000000000000
P0CX13	1000000001010000000000010000000000000000000000000000000000000000000000000000000000000000000000000000000000000000000000000000000000000000000000000000000000000000000000000000000000000000000000000000000000000000000000000000000000000000000000000000000000000000000000000000000000000000000000000000000000000000000000000000000000000000000000000000000000000000000000000000000000000000000000000000000000000000000000000000000000000000000000000000000000000000000000000000000000000000000000000000000000000000000000000000000000000000000
P36034	1000010001000000010000000000000000000000000000000000000000000000000000000000000000000000000000000000000000000000000000000000000000000000000000000000000000000000000000000000000000000000000000000000000000000000000000000000000000000000000000000000000000000000000000000000000000000000000000000000000000000000000000000000000000000000000000000000000000000000000000000000000000000000000000000000000000000000000000000000000000000000000000000000000000000000000000000000000000000000000000000000000000000000000000000000000000000000000


#	4034	0.997929	0.0152964	FUNGI	12
4034	1011111111111111111111111111111111111111111111111111111111111111111111111111111111111111111111111111111111111111111111111111111111111111111111111111111111111111111111111111111111111111111111111111111111111111111111111111111111111111111111111111111111111111111111111111111111111111111111111111111111111111111111111111111111111111111111111111111111111111111111111111111111111111111111111111111111111111111111111111111111111111111111111111111011111111011011111111110111110111111111111111111111111111111111111111111111011110111
P07702	1011111111111111111111111111111111111111111111111111111111111111111111111111111111111111111111111111111111111111111111111111111111111111111111111111111111111111111111111111111111111111111111111111111111111111111111111111111111111111111111111111111111111111111111111111111111111111111111111111111111111111111111111111111111111111111111111111111111111111111111111111111111111111111111111111111111111111111111111111111111111111111111111111111011111111011011111111110111110111111111111111111111111111111111111111111111011110111
P17505	1011111111111111111111111111111111111111111111111111111111111111111111111111111111111111111111111111111111111111111111111111111111111111111111111111111111111111111111111111111111111111111111111111111111111111111111111111111111111111111111111111111111111111111111111111111111111111111111111111111111111111111111111111111111111111111111111111111111111111111111111111111111111111111111111111111111111111111111111111111111111111111111111111111011111111011011111111110111110111111111111111111111111111111111111111111111011110111
P24814	1011111111111111111111111111111111111111111111111111111111111111111111111111111111111111111111111111111111111111111111111111111111111111111111111111111111111111111111111111111111111111111111111111111111111111111111111111111111111111111111111111111111111111111111111111111111111111111111111111111111111111111111111111111111111111111111111111111111111111111111111111111111111111111111111111111111111111111111111111111111111111111111111111111011111111011011111111110111110111111111111111111111111111111111111111111111011110111
P36775	1011111111111111111111111111111111111111111111111111111111111111111111111111111111111111111111111111111111111111111111111111111111111111111111111111111111111111111111111111111111111111111111111111111111111111111111111111111111111111111111111111111111111111111111111111111111111111111111111111111111111111111111111111111111111111111111111111111111111111111111111111111111111111111111111111111111111111111111111111111111111111111111111111111011111111011011111111110111110111111111111111111111111111111111111111111111011110111
P53254	1011111111111111111111111111111111111111111111111111111111111111111111111111111111111111111111111111111111111111111111111111111111111111111111111111111111111111111111111111111111111111111111111111111111111111111111111111111111111111111111111111111111111111111111111111111111111111111111111111111111111111111111111111111111111111111111111111111111111111111111111111111111111111111111111111111111111111111111111111111111111111111111111111111011111111011011111111110111110111111111111111111111111111111111111111111111011110111
P38067	1011110111111111111111111111111111111111111111111111111111111111111111111111111111111111111111111111111111111111111111111111111111111111111111111111111111111111111111111111111111111111111111111111111111111111111111111111111111111111111111111111111111111111111111111111111111111111111111111111111111111111111111111111111111111111111111111111111111111111111111111111111111111111111111111111111111111111111111111111111111111111111111111111111011111111011011111111110111110111111111111111111111111111111111111111111111011110111
P25038	1011111111111111111111111111111111111111111111111111111111111111111111111111111111111111111111111111111111111111111111111111111111111111111111111111111111111111111111111111111111111111111111111111111111111111111111111111111111111111111111111111111111111111111111111111111111111111111111111111111111111111111111111111101111111111111111111111111111111111111111111111111111111111111111111111111111111111111111111111111111111111111111111111111011111111011011111111110111110111111111111111111111111111111111111111111111011110111
P38959	1011111111111111111111111111111111111111111111111111111111111111111111111111111111111111111111111111111111111111111111111111111111111111111111111111111111111111111111111111111111111111111111111111111111111111111111111111111111111111001111111111111111111111111111111111111111111111111110111111111111111111111111111111111111111111111111111111111111111111111111111111111111111111111111111111111111111111111111111111111111111111111111111111111011111111011011111111110111110111111111111111111111111111111111111111111111011110111
P12689	1011111111111111111111111111111111111111111111111111111111111111111111111111111111111111111111111111111111111111111111111111111111111111111111111111111111111111111111111111111111111111111111111111111111111111111111111111111111111111111111111111111111111111111111111111111111111111111111111111111111111111111111111111111111111111111111111111111111111111111111111111111111111111111111111111111111111111111111111111111111111111111111111111111011111111011011111111110111110111111111111111111111111111111111111111111111010111111
Q12511	1011111111111111111111111111111111111111111111111111111111111111111111111111111111111111111111111111111111111111111111111111111111111111111111111111111111111111111111111111111111111111111111111111111111111111111111111111111111111111111111111111111111111111111111111111111111111111111111111111111101111111111111111111111111111111111111111111111111111111111111111111111111111111111111111111111111111111111111111111111111111111111111111111111011111111011011111111110111110111111111111111111111111111111111111111111111010110111
P38635	1011101111111111111111111111111111111111111111111111111111111111111111111111111111111111111111111111111111111111111111111111111111111111111111111111111111111111111111111111111111111111111111111111111111111111111111111111111111111111111111111111111111111111111111111111111111111111111111111111111111111111111111111111111111111111111111111111111111111111111111111111111111111111111111111111111111111111111111111111111111111111111111111111111011111111011011111111110111110111111111101111111111111111111101111111111111011110111
P47039	1011101111111111111111111111111111111111111111111111111111111111111111111111111111111111111111111111111111111111111111111111111111111111111111111111111111111111111111111111111111111111111111111111111111111111111111111111111111111111111111111111111111111111111111111111111111111111111111111111111111111111111111111111111111111111111111111111111111111111111111111111111111111111111111111111111111111111111111111111111111111111111111111111111011111111011011111111110111110111111111111111111111111111111111111111111111011110111


#	4038	0.992352	0.00764818	SCETES	12
4038	1111111111111111111111111111110111101111111111111111111111111110000000000000000000000000000000000000000000000000000000000000000000000000000000000000000000000000000000000000000000000000000000000000000000000000000000000000000000000000000000000000000000000000000000000000000000000000000000000000000000000000000000000000000000000000000000000000000000000000000000000000000000000000000000000000000000000000000000000000000000000000000000000000000000000000000000000000000000000000000000000000000000000000000000000000000000000000000
P38144	1111111111111111111111110111110111001111111110111111111110111110000000000000000000000000000000000000000000000000000000000000000000000000000000000000000000000000000000000000000000000000000000000000000000000000000000000000000000000000000000000000000000000000000000000000000000000000000000000000000000000000000000000000000000000000000000000000000000000000000000000000000000000000000000000000000000000000000000000000000000000000000000000000000000000000000000000010000000000000000000000000000000000000000000000000000000000000000
Q12078	1111111111111111111111110110110111101111111111111111111111111110000000000000000000000000000000000000000000000000000000000000000000000000000000000000000000000000000000000000000000000000000000000000000000000000000000000000000000000000000000000000000000000000000000000000000000000000000000000000000000000000000000000000000000000000000000000000000000000000000000000000000000000000000000000000000000000000000000000000000000000000000000000000000000000000000000000000000000010000000000100000000000000000000000000000000000000000000
P41912	1111111111111111111111110110111111101111110011101111111110110110000000000000000000000000000000000000000000010000000000000000000000000000000000000000000000000000000000000000000000000000000000000000000000000000000000000000000000000000000000000000000000000000000000000000000000000000000000000000000000000000000000000000000000000000000000000000000000000000000000000000000000000000000000000000000000000000000000000000000000000000000000000000000000000000000000000000000000000000000000000000000000000000000000000000000000000000000
Q12247	1111111111111111111111110110111101111111100111111111111111111110000000000000000000000000000000000000000000000000000000000000000000000000000000000000000000000000000000000000000000000000000000000000000000000000000000000000000000000000000000000000000000000000000000000000000000000000000000000000000000000000000000000000000000000000000000000000000000000000000000000000000000000000000000000000000000000000000000000000000000000000000000000000000000000000000000000000000000000000000000000000000000000000000000000000000000100000000
P40693	1011111111111111111111111111110111101111111111111111111111111110000000000000000000000000000000000000000000000000000000000000000000000000000000000000000000000000000000000000000000000000000000000000000000000000000000000000000000000000000000000000000000000000000000000000000000000000000000000000000000000000000000000000000000000000000000000000000000000000000000000000000000000000000000000000000000000000000000000000000000000000000000000000000000000000000000000000000000000000000000000000000000000000000000000000000000000000000
P46956	1111111111111111111111111111110111101111111111111111111111111110000000000000000000000000000000000000000000000000000000000000000000000000000000000000000000000000000000000000000000000000000000000000000000000000000000000000000000000000000000000000000000000000000000000000000000000000000000000000000000000000000000000000000000000000000000000000000000000000000000000000000000000000000000000000000000000000000000000000000000000000000000000000000000000000000000000000000000000000000000000000000000000000000000000000000000000000000
Q07657	1111111111111111111111111111110111101100111111111111111111111100000000000000000000000000000000000000000000000000000000000000000000000000000000000000000000000000000000000000000000000000000000000000000000000000000000000000000000000000000000000000000000000000000000000000000000000000000000000000000000000000000000000000000000000000000000000000000000000000000000000000000000000000000000000000000000000000000000000000000000000000000000000000000000000000000000000000000000000000000000000000000000000000000000000000000000000000000
Q06408	1111111110011111111111111111110111101111111111010101111111111110000000000000000000000000000000000000000000000000000000000000000000000000000000000000000000000000000000000000000000000000000000000000000000000000000000000000000000000000000000000000000000000000000000000000000000000000000000000000000000000000000000000000000000000000000000000000000000000000000000000000000000000000000000000000000000000000000000000000000000000000000000000000000000000000000000000000000000000000000000000000000000000000000000000000000000000000000
Q06325	1111111111111111111111111111111111101111111111111111111111111110000000000000000000000000000000000000000000000000000000000000000000000000000000000000000000000000000000000000000000000000000000000000000000000000000000000000000000000000000000000000000000000000000000000000000000000000000000000000000000000000000000000000000000000000000000000000000000000000000000000000000000000000000000000000000000000000000000000000000000000000000000000000000000000000000000000000000000000000000000000000000000000000000000000000000000000000000
P53857	1111111111111111111111111111111111101111110111110111111111111110000000000000000000000000000000000000000000000000000000000000000000000000000000000000000000000000000000000000000000000000000000000000000000000000000000000000000000000000000000000000000000000000000000000000000000000000000000000000000000000000000000000000000000000000000000000000000000000000000000000000000000000000000000000000000000000000000000000000000000000000000000000000000000000000000000000000000000000001000000000000000000000000000000000000000000000000000
Q04178	1111111111111111011111111111110111101110110111111111111111011110000000000000000000000000000000000000000000000000000000000000000000000000000000000000000000000000000000000000000000000000000000000000000000000000000000000000000000000000000000000000000000000000000000000000000000000000000000000000000000000000000000000000000000000000000000000000000000000000000000000000000000000000000000000000000000000000000000000000000000000000000000000000000000000000000000000000000000000000010000000000000000000000000000000000000000000000000
Q07979	1011111111111111111111111111111111101111111111111111111111111110000000000000000000000000000000000000000000000000000000000000000000000000000000000000000000000000000000000000000000000000000000000000000000000000000000000000000000000000000000000000000000000000000000000000000000000000000000000000000000000000000000000000000000000000000000000000000000000000000000000000000000000000000000000000000000000000000000000000000000000000000000000000000000000000000000000000000000010000000000000000000000000000000000000000000000000000000


#	4039	0.989802	0.00382409	FUNGI	12
4039	1111111111111111111111111111111111111111111111111111111111111111111111111111111111111111111111111111111111111111111111111111111111111111111111111111111111111111111111111111111111111111111111111111111111111111111111111111111111111111111111111111111111111111111111111111111111111111111111111111111111111111111111111111111111111111111111111111111111111111111111111111111111111111111111111111111111111111111111111111111111111111111111111111111111111111111111111111110111111111111111111111111111111111111111111111111111011111111
P07834	1111111111111111111111110111111111111111111111111111111111111111111111111111111111111111111111111111111111111111111111111111111111111111111111111111111111111111111111111111111111111111111111111111111111111111111111111111111111111111111111111111111111111111111111111111111111111111111111111111111111111111111111111111111111111111111111111111111111111111111111111111111111111111111111111111111111111111111111111111111111111111111111111111111111111111111011111111111111111111111111111111111111111111111111111111111111011111111
P14906	1111111111111111111111111111111111111111111111111111111111111111111111111111111111111111111111111111111111111111111111111111111111111111111111111111111111111111111111111111111111111111111111111111111111111111111111111111111111111111111111111111111111111111111111111111111111111111111111111111111111111111111111111111111111111111111111111011111111111111111111111111111111111111111111111111111111111111110111111111111111111111111111111111111111111111111011111111111111111111111111111111111111111111111111111111111111011111111
P53235	1111111111111111111111111111111111111111111111111111111111111111111111111111111111111111111111111111111111111111111111111111111111111111011111111111111111111111111111111111111111111111111111111111111111111111111111111111111111111111111111111111111111111111111111111111111111111111111111111111111111111111111111111111111111111111111111111111111111111111111111111111111111111111111111111111111111111111111111111111111111111111111111111111111111111111111111111111111111111111111111111111111111111111111111111111111111011111111
P17967	1111111111111111111111111111111111111111111111111111111111111111111111111111111111111111111111111111111111111111111111111111111111111111111111111111111111111111111111111111111111111111111111111111111111111111111111111111111111111111111111111111111111111111111111111111111111111111111111111111111111111111111111111111111111111111111111111111111111111111111111111111111111111111111111111111111111111111111111111111111111111111111111111111111011111111111111111111111111111111111111111111111111111111111111111111111111111111111
P47079	1111111111111111111111111111111111111111111111111111111111111111111111111111111111111111111111111111111111111111111111111111111111111111111111111111111111111111111111111111111111111111111111111111111111110111111111111111111111111111111111111111111111111111101111111111111111111111111111111111111111111111111111111111111011111111111111111111111111111111111111111111111111111111111111111111111111111111111111111111111111111111111111111111111011111111111111111111111111110111111111111111111111111111111111111111111111111111111
P38286	1111111111111111111111111111111111111111111111111111111111111111111111111111111111111111111111111111111111111111111111111111111111111111111111111111111111111111111111111111111111111111111111111111111111111111111111111111111111111111011111111111111111111111111111111111111111111111111111111111111111111111111111111111111111111111111111111111111111111111111111111111111111111111111111111111111111111111111111111111111111111111111111111111111111111111111111111111110111111111110111111111111111111111111111111111101111111111111
Q12211	1111111111111111111111111011111111111111111111111111111111111111111111111111111111111111111111111111111111111111111101111111111111111111101111111111111111111111111111111111111111111111111111111110111111111111111111111111111111111111111111011111111111111111111111111111111111111111111111111111111111111111111111111111101111111111111111111111111111111111111111111111111111111111111110111111111111111111111111111111111111111111111111111111111111111111111011111111110111111111111111111111111111111111111111101111111111011111111
Q04062	1111111111111111111111111111111111111111111111111111111111111111111111111111111111111111111111111111111111111111111111111111111111111111111111111111111111111111111111111111111111111111111111111111111111111111111111111111111111111111111111111111111111111111111111111111111111111111111111111111111111111111111111111111111111111111111111111111111111111111111111111111111111111111111111111111111111111111111111111111111111111111111111111111111011111111111011111111110111111111111111111111111111111111111111111111111111010111111
Q08220	1111111111111111111111111111111111111111111111111111111111111111111111111111111111111111111111111111111111111111111111111111111111111111111111111111111111111111111111111111111111111111111111110111111111111111111111111111111111111111111111111111111111111111111111111111111111111111111111111111111111111111111111111111111111111111111111111111111111111111111111111111111111111111111111111111111111111111111111111111111111111111111111111111111011111111111011111111110111111111111110111111111111111111111111111111111111011011111
P22203	1111111111111111111111111111011111111101101111111111111111111111111111111111111111111111111111111111111111111111111111111111111111111111111111111111111111111111111111111111111111111111111111110111111111111111111111111111111101111110111111111111111111111111110111111111111111111111111111111111111111111111111111111111111111011111111111111111111111111111111111111111111111111111011111111111111111111111111111101111111111111111111111111111111111111111111111111111110111111111111111111111111111111111111111111111111111011111111
Q02776	1111111111111111111111111111111111111111111111111111111111111111111111111111111111111111111111111111110111111111111111111111111111111111111111111111111011111111111111111111111111111111111111110111111111111111111111111111111111111110111111111111111111111111111111111111111111111111111111111111111111111111111111111111111111111111111111111111111111111111111111111111111111111111111111111111111111111111111111111111111111111111111111111111111111111111011111111111110111110111111111111111111111111111111111111111111111011111111
Q07478	1110111111111111111111111111111111111111111111111111111111111111111111111111111111111111111111111111111111111111111111111111111111111111011111111111111111111111111111111111111111111111111111110111111111111111111111111111111111111110111111111111111111111111111111111111111111111111111111111111111111111111111111111111111111111011111111111111111111111111111111111111111111111111111111111111111111111111111111111111111111111111111111111111111011111111011011111111110111111111111111111111111111111111111111111111111111011111111


#	4043	0.983907	0.0132827	WGD	12
4043	1111111100001011111100010000000000000000000000000000000000000000000000000000000000000000000000000000000000000000000000000000000000000000000000000000000000000000000000000000000000000000000000000000000000000000000000000000000000000000000000000000000000000000000000000000000000000000000000000000000000000000000000000000000000000000000000000000000000000000000000000000000000000000000000000000000000000000000000000000000000000000000000000000000000000000000000000000000000000000000000000000000000000000000000000000000000000000000
P08640	1011100110001110011010011000000000010001011000000000101000100000000000000000000000000000000000000000000000000000000000000000000000000000000000000000000000000000000000000000000000000000000000000000000000000000000000000000000000000000000000000000000000000000000000000000000000000000000000000000000000000000000000000000000000000000000000000000000000000000000000000000000000000000000000000000000000000000000000000000000000000000000000000000000000000000000000000000000000000000000000000000000000000000000000000000000000000000000
P0CY08	1101111110001011011100010000000000000000000000000000000000000000000000000000000000000000000000000000000000000000000000000000000000000000000000000000000000000000000000000000000000000000000000000000000000000000000000000000000000000000000000000000000000000000000000000000000000000000000000000000000000000000000000000000000000000000000000000000000000000000000000000000000000000000000000000000000000000000000000000000000000000000000000000000000000000000000000000000000000000000000000000000000000000000000000000000000000000000000
P41815	1011111010001000010100010000000000000000000010000000000000000000000000000000000000000000000000000000000000000000000000000000000000000000000000000000000000000000000000000000000000000000000000000000000000000000000000000000000000000000000000000000000000000000000000000000000000000000000000000000000000000000000000000000000000000000000000000000000000000000000000000000000000000000000000000000000000000000000000000000000000000000000000000000000000000000000000000000000000000000000000000000000000000000000000000000000000000000000
Q02203	1111101100001000010100010000000000000000000000000000000000000000000000000000000000000000000000000000000000000000000000000000000000000000000000000000000000000000000000000000000000000000000000000000000000000000000000000000000000000000000000000000000000000000000000000000000000000000000000000000000000000000000000000000000000000000000000000000000000000000000000000000000000000000000000000000000000000000000000000000000000000000000000000000000000000000000000000000000000000000000000000000000000000000000000000000000000000000000
Q03080	1011111110001011011101010000000000000000000000000000000000000000000000000000000000000000000000000000000000000000000000000000000000000000000000000000000000000000000000000000000000000000000000000000000000000000000000000000000000000000000000000000000000000000000000000000000000000000000000000000000000000000000000000000000000000000000000000000000000000000000000000000000000000000000000000000000000000000000000000000000000000000000000000000000000000000000000000000000000000000000000000000000000000000000000000000000000000000000
Q3E842	1111100101000011011100010000000000000000000000000000000000000000000000000000000000000000000000000000000000000000000000000000000000000000000000000000000000000000000000000000000000000000000000000000000000000000000000000000000000000000000000000000000000000000000000000000000000000000000000000000000000000000000000000000000000000000000000000000000000000000000000000000000000000000000000000000000000000000000000000000000000000000000000000000000000000000000000000000000000000000000000010000000000000000000000000000000000000000000
Q04921	1111111000000011111100010100000000000000000000001000001000000000000000000000000000000000000000000000000000000000000000000000000000000000000000000000000000000000000000000000000000000000000000000000000000000000000000000000000000000000000000000000000000000000000000000000000000000000000000000000000000000000000000000000000000000000000000000000000000000000000000000000000000000000000000000000000000000000000000000000000000000000000000000000000000000000000000000000000000000000000000000000000000000000000000000000000000000000000
P38967	1111111000000011100100100010000001000000000010000000000000000000000000000000000000000000000000000000000000000000000000000000000000000000000000000000000000000000000000000000000000000000000000000000000000000000000000000000000000000000000000000000000000000000000000000000000000000000000000000000000000000000000000000000000000000000000000000000000000000000000000000000000000000000000000000000000000000000000000000000000000000100000000000000000000000000000000000000000000000000000000000000000000000000000000000000000000000000000
Q06108	1010011000000010100100100000000000000000000000001000001000100000000000000000000000000000000000000000000000000000000000000000000000000000000000000000000000000000000000000000000000000000000000000000000000000000000000000000000000000000000000000000000000000000000000000000000000000000000000000000000000000000000000000000000000000000000000000000000000000000000000000000000000000000000000000000000000000000000000000000000000000000000000000000000000000000000000000000000000000000000000000000000000000000000000000000000000000000000
P42833	1011110100000111111110010100000000010000000000001000000000000000000000000000000000000000000000000000000000000000000000000000000000000000000000000000000000000000000000000000000000000000000000000000000000000000000000000000000000000000000000000000000000000000000000000000000000000000000000000000000000000000000000000000000000000000000000000000000000000000000000000000000000000000000000000000000000000000000000000000000000000000000000000000000000000000000000000000000000000000000000000000000000000000000000000000000000000000000
Q08981	1101101100101110111111010100000000010000000000000000000000100000000000000000000000000000000000000000000000000000000000000000000000000000000000000000000000000000000000000000000000000000000000000000000000000000000000000000000000000000000000000000000000000000000000000000000000000000000000000000000000000000000000000000000000000000000000000000000000000000000000000000000000000000000000000000000000000000000000000000000000000000000000000000000000000000000000000000000000000000000000000000000000000000000000000000000000000000000
P53844	1001111110001111111111010000000000010000000000000000000000000000000000000000000000000000000000000000000000000000000000000000000000000000000000000000000000000000000000000000000000000000000000000000000000000000000000000000000000000000000000000000000000000000000000000000000000000000000000000000000000000000000000000000000000000000000000000000000000000000000000000000000000000000000000000000000000000000000000000000000000000010000000000000000000000100000000000000000000000000000000000000000000100000000010001000000000000000000


#	4059	0.981836	0.0191205	FUNGI	12
4059	1111111111111111111111111111111111111111111111111111111111111111111111111111111111111111111111111111111111111111111111111111111111111111111111111111111111111111111111111111111111111111111111110111111111111111111111111111111111111111111111111111111111111111111111111111111111111111111111111111111101111111111111111111111111111111111111111111111111111111111111111111111111111111111111111111111111111111111111111111111111111111111111111111111011111111011011111111110111110111111111111111111111111111111111111011111111011110111
P00899	1111111111111111111111111111111111111111111111111111111111111111111111111111111111111111111111111111011111111111111111111111111111111111011111111111111111111111111111111111111111111111111111110111111111111111111111111111111111111111111111111111111111111011111111111111111111111111111111111111111101111111111111111111111111111111111111111111111111111111111111111111101111111111111111111111111111111111111111111111111111111111111111111111111011111111011011111111110111110111111111111111111111111111111111111011111111011110111
P53201	1111111111111111111111111111111111111111111111111111111111111111111111111111111111111111111111111111111111111111111111111111111111111111011111111111111111111111111111111111111111111111111111110111111011111111111111111111111111111111111111111111111101111111111111111111111111111111111111111111111101111111111111111111111111111111111111111111111111111111111111111111111111111111111111111101111111111111111111111111111111111111111111111111111011111111011011111111110111110111111111111111111111111111111111111011111111011110111
Q05567	1111111111111111011111111111111111111111111111111111111111111111111111111111111111111111111111111111111111111111111111111111111111111111011111111111111111111111111111111111111111111111111111110111111011111011111111111111111111111111111111111111111111111111111111111111111111110111111111111111111101111111111110111111111111111111111111111111111111111111111111111111111111111111111111111111111111111111111111111111111111111111111111111111111011111111011011111111110111110111111111111111111111111111111111111011111111011110111
P37012	1111111111111111011111111111111111111111111111111111111111111111111111111111111111111111111111111111111111111111111111111111111111111111111111111111111111111111111111111111111111111111111111110111111111111111111111111111111111111111111111111111111111111111111111111110111111111111111111111111111101111111111111111111111111111111111011111111111111111111111111111111111111111111111111111111111111111111111111111111111111111111111111111111111011111111011011111111110111110111111111111111111111111111111111111011111111011110111
P40362	1111111111111111111111111111111111111111111111111111111111111111111111111111111111111111111111111111111111111111111111110111111111111111111111111111111111111111111111111111111111111111111111110111111111111111111111111111111111111111111111111111111111111111111111111111111111101111111111111111111101111111111111111111101111111111111111111111111111111111111111111111111111111111111111111111111111111111111111111111111111111111111111111111111011111111011011111111110111110111111111111111111111111111111111111011111111011110111
P07244	1011111111111111111111111111111111111111111111111111111111111111111111111111111111111111111111111111110111111111111111111111111110111111111111111111111111111111111111111111111111111111111111110111111111111110111111111111111111111111111111111111111111111111111111111111111111111011111111111111111101111111111111111111111111111111111111111111111111111111111111111111111111111111111111111111111011111111111111111111111111111111111111111111111011111111011011111111110111110111111111111111111111111111111111111011111111011110111
Q02767	1111111111111111111111111111111111111111111111111111111111111111111111111111111111111111111111111111110111111111111111111111111111111111011111111111111111111111111111111111111111111111111111110111111111111111111111111111111111111111110111111111111111111111111111111111111111111111111111111111111101111111111111111111111111111111111111111011111111111111111111111111110110111111111111111111111011111111111111111111111111111111111110111111111011111111011011111111110111010111111111111111111111111111111111111111111111011110111
P20436	1111111111111111111111111111111111111111111111111111111111111111111111111111111111111111111111111111111111111111111111111111101111111111111111111111111111111111111111111111111111111111111111110111111111111111111111011111111111111111111101111111111110111111111111111111111111111111111111111111111101111111111111100111111111111111111111111111111110111111111111011111110111111111111111111111111111111111111111011111111011111111111101110111101011111111011011111111110111110110111111111111111011111111111111111111111111011110111
Q01217	1111111111111111111111111111111111111111111111111111111111111111111111111111111111111111111111111111111111111111111111111111111111111111111111111111111111111111111111111111111111111111111111110111111111111111111111111111111111111111111111111111111111111111111111111111111111111111111111111111111101111111111111101111111111111111111111111111111111111111111111111111111111111111111111111111111111111111111111111111111011111111111111111111111011111111011011111111110111110111111111111111111111111111111111111011111111011110111
P23292	1001111111111110011111111011111110111111111111111111111110101111111111111111111111111111111111111101111111111111111111111111111111111111111111111111111111111111111111111111111111101111111111110111111111111111111111111111111111111111111011111111111111111111111111111111111011111111111111111111111111111111111111110111111111111111111101111111111111111111111111111111101111111111111111111101111111111110111111111011111111111111111011101111111011111111011001101111110110010110110111111111101010111111111110111011110111011111111
P25631	1011111111111111111111111101111111111111111111111111111111111111111111111111111111111111111111111111110111111111111111111111111111111111111111111111111111111111111111111111111111111111111111110111111111111111111111111111111111111011111011111111111111111111111111111111111111111111111111111111111101111111111111101111111011111111111111111111111111111111111111111111110111111111111111111110111111111110111111111111111111111111111110111011111001111111011011101111100111010111111111111101111111111111111111111011111111011110111
P53157	1111111111111111111111011111111110111111111111111111111110111111111111111111111111111111111111111111111111111111111111111111101111111111111111111111111111111111111111111111111111111111111111110111111111111111111111111111111111111111111111111111111111111111111111111111111111111111111111111111111101111111111111111111111111111111111111111111111111111111111111111111111111111111111111111111111111111111111111111110111111111111111111111111111011111111011011111110110111010111111111111111111011111111101111111011111111011110111


#	4061	0.978808	0.0267686	FUNGI	12
4061	1011111111111111111111111111111111111111111111111111111111111111111111111111111111111111111111111111111111111111111111111111111111111111111111111111111111111111111111111111111111111111111111110111111111111111111111111111111111111111111111111111111111111111111111111111111111111111111111111111111111111111111111111111111111111111111111111111111111111111111111111111111111111111111111111111111111111111111111111111111111101111111111111111111011110011011011111110110111110111111111111111111111011111111111111111111111011110111
P13711	1111111111111111111111111111111111101111111111110111111111111111111111111111111111111111101111110111111111111111111111111111111111111111111111101111110111011111111111111111111101111111110111111111111111111111111111111111111111111111111111111111111111111111110111111111111011111111011111111111011111111111111111110111111111111111111111110111110111111111111111111111111010111111111110111101111111111011111111111111111111101111111111111111111011110011011011111110110111110111111111111111111111011111111111111111111111011110111
P38148	1011111111111111111111111111111111111111101111111111111111111111111111111111111111111111111111110111111111111111111111111111111111111111111111111111110111111111111111111111111111111111111111110111111111111111111111111111111111111111111111111111111111111111111111111111111111111111111111111111111111111111011111111111111111111111111111110111111111111111111111111111111111111111111111111101111111111111111111111111111111101101111111011111111011110011011011111110110111110111111111111111001111011111111101111111111101011110111
P50077	1011111111111111111111111111111111111111111111110111111111111111111111111111111111111111111111111111111111111111111111111111111111111111111111111111111111101111111111111111111111111111111111110111111111111111111111111111111111111111111111111111111111111111111111111111111111111111111111111111111111111111111111111111111111111111111111111111111111111111111111111111111111111111111111111111111111111111111111111111111111101111111111111111111011110011011011111110110111110111111111111111101111011111111101111111111111011110111
P41909	1011111111111111111111111111111111101111111111110111111111111111111111111111111111111111111111111111111111111111111111111111111111111111111111111111111111111111111111111111111101111111111111110111111111111111111111111111111111111111111111111111111101111111111111111111111111111111111110111111111111111111111111111111111111111111111111111011111111111111111111111111111111111111111111111111111111111111111111111111111101101110011111111111111010110011011011101110110111110111111011111111111111011111111111111111100111011110111
Q12239	1011111110101111111111111111111111101111111111110111111111111111111111111111111111111111111111111111111111111111111111111111111111011111111111111111111111111111111111111111111111111111111111110111111111111111111111111111111111111111111111111111111111111111111111101111111111111111111111111111111101111111111111111111111111111111111111111111111111111111111111111111111111111111111111111111111111111111111111111111111001101111111110111101110011110011011011111110110111110111111111111111111111011111111111111011111111011110111
P34216	1011111111111111111111111111111111111111111111110111111111111111111111111101111111111111111111111111111111111111111111101111110110111111111111111111111111110111111111111111111101111111110111111111111111111111111111111111111111111111111111111111111111111111111110111111111111111111111111111111111111111111111111111111111111111111111111111111111111111111111111111111111111111111111111111111111111111111111111111111111111101111111111111111111011110011011011111110110111110111111110111111111111111111111111111111111011011110111
P25371	1011111111111111111111111111110111111111111111111111111111111111111111111111111111111111111111111111111111111111111111111111111111111111111111111111111111101111111111111111111111111111111111111111111111111111111111111111111111111110111111011111111111111111111111111111111111111111111111111111111111111111111111111111111111111111111111111111111111111111111111111111111111111111111111111111111111111111111111111111111111101111111111111111111011110011011011111110110111111111111111111111111111011111111111111111111111011111111
P32361	1011111111111111111111111111111111111111111111111111111111111111111111111111111111111111111111111111111111110111111111111111111111111111111111111111111111111111111111111111111111111111111111110111111111111111111111111111111111111111111111111111111110111111111111111111111111111111111111111111111111111111111111111111111111111111111111111111111111111111111111111111111111111111111111111111111111111111111111111111111111101111111111111111111011110011011011111110110111111111111111111111111111011111111111111111111111011111111
Q12133	1011111111111111111111110011011111111111111111111111111111111111111111111111111111111111111111111111111111111111011111111111111111111111111111111111111111101111111111111111111111111111111111110111111111111111111111111111111111111111111111111111111111111111111111111111111111111111111111111111111111111111111111111111111111111111111111111111111111111111111111111111111111111111111111111111111111111111111111111111111111101111111111111111111011110011011011111110110111111111111111111111111111111111111111111111111111111111111
P39524	1011111111111111111111110111111111111111111111111111111111111111111111111111111111111111111111111111111111111111111111111111110101111111011111111111111111111111111111111111111111111111111111111111111111111111111111111111111111111111111111111111111111111111111111111111111111111111111111111111110101111111111111111111111111111111111111111111111111111111111111111111111111111111111111111111111111111111111111111111111111101111111111111111111111110011011011111110111111111111111111111111111111011111101111111111111111011110111
P47154	1111111111111111111111111111111111111111111111111111111111111111111111111111111111111111111111111111111111111111111111111111111111111111011111111111111111111111111111111111111111111111111111110111111111111111111111111111111111111111111111111111111101111111101111111111111111111111111111111111111101111111111111111111111111111111111111111111111111111111111111111111111111111111111111111111111111111111111111111111111111101111111111111111111111110011011011111110111111111111111111111111111111011111111111111111111111011111111
P40075	1001111111111111111111110111111100111111111111111111111111111111111111111111111111111111111111111111111111111111111111111111111111111111111111111111111111111111111111111111111111111111111111110111111011111111111111111111111111111111111111101111111111111110111111111111111111111111111111111111111101111111111111111111111111111111111111111111111111111111111111111111111111111111111111111101111111111111111111111111111111101111111111111111111111110011011011111111111111110111111111111111111111011111111111111011111111011111111


#	4064	0.949012	0.00764818	FUNGI	12
4064	1011111111111111111111111111111111111111111111111111111111111111111111111111111111111111111111111111111111111111111111111111111110111111111111111111111111111111111111111111111111111111111111110111111111111111111111111111111111111111111111111111111111111111111111111111111111111011111111111111111111111111111111111111111111111111111111111111111111111111111111111111111111111111111111111111111111111111111111111111111111111111111111111111111111111111111111111111111111111111111111111111111111111111111111111111111111111111111
P04051	1011111111111111111111111111111111111111111111111111111111111111111111111111111111111111111111111111111111111111111111111111111110111111111111111111111111111111111111111111111111111111111111110111111011111111111111111111111111111111111111111111111111111111111111111111111101111011111111111111111111111111111111111111101111111111111111111111111111111111111111111111111111111111111111111111111111111111111111111111111111111111111111111111111111111111111111111111111111111111111111111111111111111111111111111111111111111110111
P38264	1011111111111111111111111111111111111111111111111111011111111111111111111111111101111111111111111111111111111111111111111111111110111111111111111111111111111011111111111111111111111111111011110111111111111111111111111111111111111111111111111111111011111111111111111111111111111011111111111111111111111111111111111111111111111111111111111111111111111111111111111111101111111111111111111111111111111011111111111111111111111111111111111111111111110111011111111111111111111111111111111111111111111111111111111011111111111111111
P53549	1011111111111111111111111111111111111111111111111111111111111111111111111111111111111111111111111111111111111111111111111111110110111111111111111111111111111011111111111111111111111111111110110111111111110111111111111111111111111111110111111111111011111111111111111111111111111011111111111111111111111111110111111111111111111111111111111111111111111111111111111111111111111111111111111111111111111111111111111111111111111111111111111111111111111111111111111111111111111111111111111111111111111111111111111111111111111111111
Q06142	1011111111111111111111111111111111111111111111111111111111111111111111111111111111111111111111111111111111111111111111111111111110111111111111111111111111111111111111111111111111111111111111110111111111111111111111111111111111111110111111111111111111111111111111111111111111111011111111111111111111111111111111111111111111111111111111111111111111111111111111111111111111111111111111111111111111111111111111111111111111111111111111111111111111111111111111111111111111111111111111111111111111111111111111111111111111111111111
Q07953	1111111111111111111111111111111111111111111111111111111111111111111111111111111111111111111111111111111111111111111111111111111110111111111111111111111111101111111110111111111111111111111111111111111111111111111111111111111111111111111111111111111101111111111111111111111111111011111111111111111111111111111111111111111111111111111111111111111111111111111111111111111111111111111111111111111111111111111111111111111111111111111111111111111111111011111111111111111111111111111111111111111111111111111111111111111111111111111
Q12429	1010111111111111111111111111111111111111111111111111111111111111111111111111111111111111111111111111111111111111111111111111111110111111111111111111111111101111111111111111111111111111111111110111111111111111111111111111111111111111111111111111111001111111111111111111110111101011111111111111111111111111111111111111111111110111111111111111111111111111111111111111111111111111111111111111111111101111111111111111111101111111111111111111111111111111111111111111111111111111111111111111111111111111111111111111111111111111111
P05759	1111111111111111101111110111111111111011111011101110111111110011111111111111111101110111111111111101110111111111111111111111111110011111011110011111111111101011111111111111111111110101111110010111111111111011111111111111111111111111111011101011111111101001111111111111111111111011111111111111110101111111111111011111111111111110111111101111111111111111111111111110111111111111111111111101101111111111011111111010111111111101111110111111011101111011111111111110111111101110110111111001110011111111111111111111011111111111100
P0CG63	1011111111011111101101110110011111101011110010101111111011010001111111111111111111101111111101101101110111011111111100111101111100111011011110011111111111111111110111111111111111111001101000011001110111110111110111110011111111111110111011100001111111011101111111110111110111001011111111111111111101111111111111011111100110110111011111111111111111011111111111111110001111111111110010111001101001111110111111111110111011111111111111111111111011111111011011111111110111100111111111011111111111101111101111111111111111001110111
P33317	1111111111111111101111111110011111101011111110111111110111111111111111111111111111110111111111111101110111011111101100111101110110011011001110011111111111101111110111111111111111110101111000010000110111110011110111110011110111111111111001101001111111011101111111110111111111001011111111111111111101111111111111011111100110110110011111111111111111111111111101111110000111111111111110111001101011111110111111101111000110011111111111111110111111110001111110111110111111111110111111011111111111111111101111111111111111101111111
P41805	1011111111111111101111111111111111111111111111111111111111111111111111111111111111110111111111111101111111111111111111111111111110111111111110011111111111101111111111111111111111111101111110010111111111111011111111111111111111111111111011101011111111111011111111111111111111111011111111111111111111111111111111011111111111111110111111111111111111111111111111111111111111111111111111111101101111111111111111111111111111111111111111111111111111111111111111111111111111111111111111011011111111111111111111111011011111111111111
P35187	1011111111111101101111111111111111111010111111111111101011111111111111111111111111110111111111111111111111111111111111111111111110111111111111111111111111111111111111111111111111111101111111111111111111111111111111111111111111111111111111101111111111111011111111111111111111111111111111111111111111111111111111011111111111111110111111111111111111111111111111111111111111111111111111111101111111111111111111111111111111111111111111111111111111111111111111111111111111111111111111111111111111111111111111111111111111111111111
P0CX42	1111111111111111111111111111111111111111111111111111111111111101111111111111111111110111111111111111111111111111111111111111111110111111111111111111111111111111111111111111111110111111111111111111111111111111111111111111111111111111111111111111111111111111111110111111111111111111111111111111111111111111111111111111111111111111111111111111111111111111111111111111110111111111111111111111111111101111111111111111111111111111111111111111111111111110111111111111111111111111111111111111111111111111111111111111111111111111111


#	4070	0.944232	0.00956023	FUNGI	12
4070	1111111111111111111111111111111111111111111111111111111111111111111111111111111111111111111111111111111111111111111111111111111111111111111111111111111111111111111111111111111111111111111111111111111111111111111111111111111111111111111111111111111111111111111111111111111111111111111111111111111111111111111111111111111111111111111111111111111111111111111111111111111111111111111111111111111111111111111111111111111111111111111111111111111111111111111111111111011011111111111110111111111111101111111111011111111111111111111
P05453	1011110111111111111111111111111111111111111111111111111111011111111111111111111111111111111111111111111111111111111011111111111111111111001111111111111111111111111011111111111011111111111111110111111111111111111111101111111111111110111111111111111111111111111011111111111111111111111111111101111111111111111111111111011110111011111111111111011111111111111011110110111110111111111111111111111111011111111111111111111101111111111111111111111111111111111111111011111111111111111111111111111111101111111111111001111111111111111
P13574	1011111111111111111111101111111111111101111111111111111111111111111111111111111111111111111111111111111111111111111111111111111111111111111111111111111111111111111111111111111111111111111111110111111111111111111111111111111111111111111111111111111101101111111111111111111111111111111111111111111111111111111111111110111111111111111111111111111111111111111111111111111111111111111111111111111111111111111111101111111001111111111111111111111111111101101111111011111001111111111111111111111111101111111111010001111111111111111
P07269	1111111111111111111111111111111111111111111111111111111111111111101111111111111111111101111111111111111101111111111111111111111111111111111111110111111111111111111111111111111111111111111111111111111111111111111111111111111111111111111111111111111111111011111111111111111111111111111011111111111111111111111111111111111111111011111111111111111111111011111111111111111111111101111111111111111111111111111111111110110111101111111111111111101111111011111110101001011011110111111110111111111111001111101111011001111111011101111
P53297	1111111111111111111111111111111111111111111111111111111101111111111110011111111111111111111111111111111111111111111111111101111011111101111111111011111101111111111111111011111011111111111111111111111111111111111111111111111111111111111111111111111111111011111111111111111111111111111101111111111111111111111111111111001111111101111111111111111111111111111111111111111111111001111111111111111111111111111111111111111111111111111111111111111111110111111111111010011011110111111010111111111011001111111011001111111111111011111
Q12102	1111111111111111111111111111011111111101111111111111111111111111111111111111111111111111111111111111111111111111111111111111111111111111111111111111111111111111111111111111111111111111111111110111111011111111111111111111111111111101111111111111111111111111111111111111111111111111111111111111111111111111111111111111111111111111111111111111111111111111111111111110111111111111111111111111111111111111111111111110001000001111111110111111111011111111111111111010011001110111111110111111111111001111101111011101111111101110011
P17119	1111111111111111111111110111111111111111111111111111111011011111111111101111111111111111111111110111111101111111111111111111111111111111011111111111100101101111111111111111111111111111111111111111111111111111111111111111111111111111111111111111111111111111111111111111111111111111111111111111111111111111111111111111111111111111111111100111001111101110011111111111111111111011111111111111111111111111111111111111111111111111111111111111111111111111111011111101011011111111111100111011111111101111101111011111111111011111111
P53261	1111111111111111111111111111111111111111111111111111111111111110111101111111111111111111111110110110111011101111111111110111110111111111111111111011111111111111111111111101110101111111110111111111111111011111111111110011111111111011011111111111111101111111111111111101101101111111111111111111111111111111111111111011111111111111111111110111011111111111111111111111111111101111011111010111110111101111111111111111111111111111111111111101110111111111111011111111011011111111111111111111111111101111111111011011111111010111111
P50947	1111111111111111101111111111111111111111111011111111111111111011111111111111111111111111011111111111011111111111011111110011111110011111110111111111111111111111111111111111111111111111011111111111111111011111111111111111111101111111111111111111111111111101111101011111111111111011111111111111111111111111111111111111111111111111111110111111011111111111111111110111111111111111111111111101111111111111111011011111111110111110011110101001111111110011111111101111010011111011011101000011101110101111111111001111111101111111101
Q03441	1011111111111111111111111111111111111111111111111111111111111111111111111111111111111111111111111111111111111111011111111111111111111111011111111111111111111111111111111111111111111111111111111111111011111111111111111111111111111111111111111111111111111111111111111111111111111111111111111111111111111111111111111111111111111111111111111111111111111111111111111111111111111111111111111111111111111111111111111111111111111111111111111111111111110011111111111110011011111111111100111011111111101011101111011111111111111111111
P25040	1111111111111111111111111111111111111111111111111111111111111111111111111111111111111110111110111111111111111111111111111111111111111111001111111110111111111011111111111111111111111111111111110110111111111111110111111111111111111111111110111111111111111111110111111111111111111111111111111111111111111111111111111111111101111111111111101111111111111111111111111101111111111111111110111111111111111111110111110111011001111111111111111011111001111101011010111011010101110011111100111111011111111110111111011111111111011110101
Q99321	1111111111111111111111111111111111111111111111111111111111111111111111111111111111111111111111111111111111111111111111111111111111111111111111111111110111111111111111111111111111111111111111110111011111111111111111111111111111111111111111111111111111111111111111111111110111111111111111111111111111111111111111111111111111111111111111111011111111111111111111111111111111111111111111111111111111111111111111110110011001111111111111111001100011111111111110111111010110111011101100111111011111101111101101001111111111111110111
P38786	1111111111111111111111111101111111111111111111111111111111111111111111111111111111111111111111111111111111111111111111101111111111111111011111111111111101111111111111101101111111111111111111110111111011111001111111111111111111111111111111111111111101111111111111111111111111111111111111111111111111111111111111111111111111111111111111111111111111111111011111111111111111111111111111111111111111111111111111111111111000111111111111111111110001110111011010111111000010110111111100111111111111101101101111011011111011011110111


#	4079	0.934831	0.0382409	FUNGI	12
4079	1111111111111111111111111111111111111111111111111111111111111111111111111111111111111111111111111111111111111111111111111111111111111111011111111111111111111111111111111111111111111111111111110111111111111111111111111111111111111111111111111111111111111111111111111111111111111111111111111111111111111111111111111111111111111111111111111111111111111111111111111111111111111111111111111111111111111111111111110111111111111111111111111111111011111110011011111111110111110011111111111110001101111111110101111011111111010110111
P32318	1111111011111111111111111111111111111111110111110101111111111111111111111111110111101111111111111111111110111111111111111111111111111111011111110111111111111011111111111111111111110111111111111111111111111101111111111111111111111111101111111111111111111111111111011111111111111111111011111111111111111111111111111111111111111111111111111011111111111011111111111111111110111111111111111111111111011111111110110110010000111110011111011110111011111100011010111111010011110000111011111110011101101111110101011111110101010110111
P40564	1011111111111111111111111111111111101101111111111101011111111111111111111011011111111111111111111110111111111111111011111111111111111011001111111110111111111111111111111111111111110111111111111111111011111110111101111111111111111110111111111111111111111001111111111110111110111111111111111111111101111111111111111110011111111111111111111111111111111111111001011110111111111111111111111111111111111011111111111101100110000111111110111110111011110010011011111111010001010111111111111100001111001111110101011110101111010110111
Q02774	1111111111111111111111111111111111111111111111111111111111101111111111111111111111111111111111111111111111111111111111111111111111111111011111111111111111111111111111111111111111111111111111110111111111111111111111111111111111111111110111111111111011111111111110111111100111111111111111111111111101111111111111111111111111111111111111111011111111111111111111111111111110111111111111111111111111111111111111111101011110101101111110111110011011111010010010111110010010010110110101101000000101001111000101011011111111010110011
P40471	1111111111111111111111111111110111101111111111111111111110111111111111111111110111111111111111111111111111111111111111111111111111111111011111110111111111111111111011111111111111111111111111110111111111111111111111111111111111111111111111111111111111111111111111111111111111111111111111111111111111111111100111111111011111111111111111111111111111111111111111111111111111111111111111111111111111111111111111100111110111111111111111111110111011110110011011011111011101110011111101111010111101101111110101010001111111010110111
P32445	1111111111111111111111111111110111111111111111111111111111111111111111111111111111111111111111111111110111111111011111111111011111111111011111110111111011111111111111111111111111111111111111110111111011111111111111111111111111111111011111111111111111111111111111111111111110111111111111111111110111111111101111111111111111111111111111101111111111111111111111111111111111111111111111111111111111111111110110100110111001111111111110101011101011111110001010111111010011000011111110011010001101110010110101100011101111000110010
Q08280	1001111111111111111111111111111111111111111111111111011111111111111111111111111111111111111111110111111011111111111111111111111111111111011111111111111111111111111111111111111111111111111111111111111111111111111111111111111111111111111111111111111111111111111111111111111111111111111111111111111011111111111111111111111110111111111111111111111111111111111111111111111111111111111111110111111111111111110111100110111111111101111111111011111011111110011011111111110111010011111111111010000101111111110101110111111111010110111
P53110	1111101001110110011111110111011111111111111111011111101111111111111111111111111111111111111111111111111111111111111111111111111111111111011111111111111111111111111111111111111111111111111111110111111111111111111111111111111111111111011111111111111111111111111111111111111111111111111111111111111101111111100111111111111111111111111111111111111111111111101111111011111110111111111111110111111111011110111111110110111111101111111111111011111011010110001011111010110111100011111111111010001101111111110101111111111111010110111
P50275	1111111111111111111111111111111111111111111111111111111111111111111111011111111111001111111111111111111111111111111111111111111111111111111111111111111111101111111111111111111111111111111111111111111111111111111111111111111111111111111111111111111111111111111111111111111111111111111111111111111111111111111111101111111111111111111111111111111111111111111011111111111111111111111111111111111111111111111111110111111001111111111110111011111011110010011011111110110111110011111111111110001101111111110101101010111111010110111
P32352	1111111111111111111111111111111111111111111111111111111111111111111101111111101111111111111111111101111011101111111111111111101111101111011111101011011111111011011111111111111111100101111110010111111111111111111101011111111111111101111111111111111111001001111111110111111111111110111110111111110111111111111101111111011111111110111111111111101111100111111111111111110111111111111111011101111111111101110111111111111111111101111110111111111011111110011011111111110111110111111111111110000101111111110101111011111111010110111
P48743	1011111111111111111111110111111111101110111111110101111111111111111101111111111111111111111111111111111111111111111111111111101110111111011111111101111111101110111111111111111111110011111111110111111110111111111111111111111111111111101111111111111111111111111111111111111111111111111111111111111111111111111011111111111111111111111111111111111111011111111111111111111111111111111111111101111111111111110111101111111001111101111110111111111011110000111110011110110111010111111100111110010101111111100101111111111111110110011
Q06554	1011111111111111111111111111101111111111101011111111111111111111111111111111110111111111111111110111111111111111111111111111101111111111111101110111111111001111111111111101111111101111111111110111111111111111111111111111111111111111111111111111111111111111111111111111111111111111110011111111111111111111111101111111111111111111111111111111101111001111111111111111111111111111111111111101111111111101111111110111111111111111111111111011111011111010011111111110110111110010111111111010011001011111110101111011100111110110111
P49334	1111111111111111111111111111111111011111110110111111111111111111111111111111111111111111111111111111111111111111111111111111111111111111001111111111111111101111111111111111111111111111111111110111111111111111111111111111111111111111110111111111110011111111110111111111111111111111111111111111111011111111111111011111111111111111111111111111111111011111111111111111111111011111111111111111111111111111111111110111111111111111111111111111111011111100011011111110110111110011111111111110011101111111110101111011111111010110110


#	4099	0.980144	0.0133843	SCETES	13
4099	1111111111111111111111111111100111111111111011111101111101111110000000000000000000000000000000000000000000000000000000000000000000000000000000000000000000000000000000000000000000000000000000000000000000000000000000000000000000000000000000000000000000000000000000000000000000000000000000000000000000000000000000000000000000000000000000000000000000000000000000000000000000000000000000000000000000000000000000000000000000000000000000000000000000000000000000000000000000000000000000000000000000000000000000000000000000000000000
P32342	1111111111111111111111111101001110110101011010111010011111101110000000000000000000000000000000000000000000000000000000000000000000000000000000000000000000000000000000000000000000000000000000000000000000000000000000000000000000000000000000000000000000000000000000000000000000000000000000000000000000000000000000000000000000000000000000000000000000000000000000000000000000000000000000000100000000000000000000000000000000000000000000000000000000000000000000000000000000000000000000000000000000000000000000000000000000000000000
Q05926	1011111111111111111111111101100110010101011010111111001101111100000000000000000000000000000000000000000000000000000000000000000000000000000000000000000000000000000000000000000000000000000000000000000000000000000000000000000000000000000000000000000000000000000000000000000000000000000000000000000000000000000000000000000000000000000000000000000000000000000000000000000000000000000000000000000000000000000000000000000000000000000000000000000000000000000000000000000000000000000000000000000000000000000000000000000000000000000
P53724	1111111111111111111111110101100110111011101000111101111100111110000000000000000000000000000000000000000000000000000000000000000000000000000000000000000000000000000000000000000000000000000000000000000000000000000000000000000000000000000000000000000000000000000000000000000000000000000000000000000000000000000000000000000000000000000000000000000000000000000000000000000000000000000000000000000000000000000000000000000000000000000000000000100000000000000000000000000000000000000000000000000000000000000000000000000000000000000
Q12471	1111111011111111111111111101100110111111001001011101101101101110000000000000000000000000000000000000000000000000000000000000000000000000000000000000000000000000000000000000000000000000000000000000000000000000000000000000000000000000000000000000000000000000000000000000000000000000000000000000000000000000000000000000000000000000000000000000000000000000000000000000000000000000000000000000000000000000000000000000000000000000000000000000000000000000000000000000000000000000000000000000000000000000000000000000000000000000000
P40091	1111111111111111111111110011100111100111111011101100110101110110000000000000000000000000000000000000000000000000000000000000000000000000000000000000000000000000000000000000000000000000000000000000000000000000000000000000000000000000000000000000000000000000000000000000000000000000000000000000000000000000000000000000000000000000000000000000000000000000000000000000000000000000000000000000000000000000000000000000000000000000000000000000000000000000000000000000000000000000000000000000000000000000000000000000000000000000000
Q12406	1111111111111111111111111011100111101101010011111100110111001110000000000000000000000000000000000000000000000000000000000000000000000000000000000000000000000000000000000000000000000000000000000000000000000000000000000000000000000000000000000000000000000000000000000000000000000000000000000000000000000000000000000000000000000000000000000000000000000000000000000000000000000000000000000000000000000000000000000000000000000000000000000000000000000000000000000000000000000000000000000000000000000000000000000000000000000000000
P47116	1111111111111111111011111011100101111001111010011101111111110110000000000000000000000000000000000000000000000000000000000000000000000000000000000000000000000000000000000000000000000000000000000000000000000000000000000000000000000000000000000000000000000000000000000000000000000000000000000000000000000000000000000000000000000000000000000000000000000000000000000000000000000000000000000000000000000000000000000000000000000000000000000000000000000000000000000000000000000000000000000000000000000000000000000000000000000000000
Q02983	1111111111111111111111111011100111111111111010111101011011010110000000000000000000000000000000000000000000000000000000000000000000000000000000000000000000000000000000000000000000000000000000000000000000000000000000000000000000000000000000000000000000000000000000000000000000000000000000000000000000000000000000000000000000000000000000000000000000000000000000000000000010000000000000000000000000000000000000000000000000000000000000000000000000000000000000000000000000000000000000000000000000000000000000000000000000000000000
P35198	1110011011110111111011101111110111101011111101111111111101110110000000000000000000000000000000000000000000000000000000000000000000000000000000000000000000000000000000000000000000000000000000000000000000000000000000000000000000000000000000000000000000000000000000000000000000000000000000000000000000000000000000000000000000000000000000000000000000000000000000000000000000000000000000000000000000000000000000000000000000000000000000000000000000000000000000000000000000000000000000000000000000000000000000000000000000000000000
P53289	1101111111111101111111111111110111100001111101111001011101111110000000000000000000000000000000000000000000000000000000000000000000000000000000000000000000000000000000000000000000000000000000000000000000000000000000000000000000000000000000000000000000000000000000000000000000000000000000000000000000000000000000000000000000000000000000000000000000000000000000000000000000000000000000000000000000000000000000000000000000000000000000000000000000000000000000000000000000000000000000000000000000000000000000000000000000000000000
P38201	1111111111111111111111111111111111101111011001111111111101110110000000000000000000000000000000000000000000000000000000000000000000000000000000000000000000000000000000000000000000000000000000000000000000000000000000000000000000000000000000000000000000000000000000000000000000000000000000000000000000000000000000000000000000000000000000000000000000000000000000000000000000000000000000000000000000000000000000000000000000000000000000000000000000000000000000000000000000000000000000000000000000000000000000000000000000000000000
P39102	1011101011111111111111111111101111101101111011101111111111111010000000000000000000000000000000000000000000000000000000000000000000000000000000000000000000000000000000000000000000000000000000000000000000000000000000000000000000000000000000000000000000000000000000000000000000000000000000000000000000000000000000000000000000000000000000000000000000000000000000000000000000000000000000000000000000000000000000000000000000000000000000000000000000000000000100000000000000000000000000000000000000000000000000000000000000100000000
P40522	1011111011111111111111111111001111010011001011101111111101111010000000000000000000000000000000000000000000000000000000000000000000000000000000000000000000000000000000000000000000000000000000000000000000000000000000000000000000000000000000000000000000000000000000000000000000000000000000000000000000000000000000000000000000000000000000000000000000000000000000000000000000000000000000000000000000000000000000000000000000000000000000000000000000000000000000000000000000000000000000000000000000000000000000000000000000000000000


#	4102	0.991714	0.00382409	SCETES	12
4102	1111111111111111111111111111111111111111111111111111111111111110000000000000000000000000000000000000000000000000000000000000000000000000000000000000000000000000000000000000000000000000000000000000000000000000000000000000000000000000000000000000000000000000000000000000000000000000000000000000000000000000000000000000000000000000000000000000000000000000000000000000000000000000000000000000000000000000000000000000000000000000000000000000000000000000000000000000000000000000000000000000000000000000000000000000000000000000000
P06843	1111111111111111111111110101111111111111111111111111101111101110000000000000000000000000000000000000000000000000000000000000000000000000000000000000000000000000000000000000000000000000000000000000000000000000000000000000000000000000000000000000000000000000000000000000000000000000000000000000000000000000000000000000000000000000000000000000000000000000000000000000000000000000000000000000000000000000000000000000000000000000000000000000000000000000000000000000000000000000000000000000000000000000000000000000000000000000000
P53276	1011111111111111111111111111111111111111111111111111111111101110000000000000000000000000000000000000000000000000000000000000000000000000000000000000000000000000000000000000000000000000000000000000000000000000000000000000000000000000000000000000000000000000000000000000000000000000000000000000000000000000000000000000000000000000000000000000000000000000000000000000000000000000000000000000000000000000000000000000000000000000000000000000000000000000000000000000000000000000000000000000000000000000000000000000000000000000000
P39520	1111111111111110111111111111101111111111111011111111111111101110000000000000000000000000000000000000000000000000000000000000000000000000000000000000000000000000000000000000000000000000000000000000000000000000000000000000000000000000000000000000000000000000000000000000000000000000000000000000000000000000000000000000000000000000000000000000000000000000000000000000000000000000000000000000000000000000000000000000000000000000000000000000000000000000000000000000000000000000000000000000000000000000000000000000000000000000000
P40364	1111111111111111111111111111111111111111111011111111111111111110000000000000000000000000000000000000000000000000000000000000000000000000000000000000000000000000000000000000000000000000000000000000000000000000000000000000000000000000000000000000000000000000000000000000000000000000000000000000000000000000000000000000000000000000000000000000000000000000000000000000000000000000000000000000000000000000000000000000000000000000000000000000000000000000000000000000000000000000000000000000000000000000000000000000000000000000000
P40308	1111111111111111111111111111111111111111111111111111111111111110000000000000000000000000000000000000000000000000000000000000000000000000000000000000000000000000000000000000000000000000000000000000000000000000000000000000000000000000000000000000000000000000000000000000000000000000000000000000000000000000000000000000000000000000000000000000000000000000000000000000000000000000000000000000000000000000000000000000000000000000000000000000000000000000000000000000000000000000000000000000000000000000000000000000000000000000000
P40990	1111111111111111111111111111111111111111111111111111111111111110000000000000000000000000000000000000000000000000000000000000000000000000000000000000000000000000000000000000000000000000000000000000000000000000000000000000000000000000000000000000000000000000000000000000000000000000000000000000000000000000000000000000000000000000000000000000000000000000000000000000000000000000000000000000000000000000000000000000000000000000000000000000000000000000000000000000000000000000000000000000000000000000000000000000000000000000000
Q04697	1111111111111111111111111111111111111111111111111111111111111110000000000000000000000000000000000000000000000000000000000000000000000000000000000000000000000000000000000000000000000000000000000000000000000000000000000000000000000000000000000000000000000000000000000000000000000000000000000000000000000000000000000000000000000000000000000000000000000000000000000000000000000000000000000000000000000000000000000000000000000000000000000000000000000000000000000000000000000000000000000000000000000000000000000000000000000000000
P33550	1101111111111111111111110111110101111101111101110111100101011010000000000000000000000000000000000000000000000000000000000000000000000000000000000000000000000000000000000000000000000000000000000000000000000000000000000000000000000000000000000000000000000000000000000000000000000000000000000000000000000000000000000000000000000000000000000000000000000000000000000000000000000000000000000000000000000000000000000000000000000000000000000000000000000000000000000000000000000000000000000000000000000000000000000000000000000000000
Q03083	1111111111011011111111111111111101111111111101110111111100111110000000000000000000000000000000000000000000000000000000000000000000000000000000000000000000000000000000000000000000000000000000000000000000000000000000000000000000000000000000000000000000000000000000000000000000000000000000000000000000000000000000000000000000000000000000000000000000000000000000000000000000000000000000000000000000000000000000000000000000000000000000000000000000000000000000000000000000000000000000000000000000000000000000000000000000000000000
P34232	1111111111110111111111111101111101110101111101111111111111111010000000000000000000000000000000000000000000000000000000000000000000000000000000000000000000000000000000000000000000000000000000000000000000000000000000000000000000000000000000000000000000000000000000000000000000000000000000000000000000000000000000000000000000000000000000000000000000000000000000000000000000000000000000000000000000000000000000000000000000000000000000000000000000000000000000000000000000000000000000000000000000000000000000000000000000000000000
Q12082	1111111111111111111111111101111111111101111101111111011110111010000000000000000000000000000000000000000000000000000000000000000000000000000000000000000000000000000000000000000000000000000000000000000000000000000000000000000000000000000000000000000000000000000000000000000000000000000000000000000000000000000000000000000000000000000000000000000000000000000000000000000000000000000000000000000000000000000000000000000000000000000000000000000000000000000000000000000000000000000000000000000000000000000000000000000000000000000
P53736	1101101111111111111111110111111111111111101101111101011111101010000000000000000000000000000000000000000000000000000000000000000000000000000000000000000000000000000000000000000000000000000000000000000000000000000000000000000000000000000000000000000000000000000000000000000000000000000000000000000000000000000000000000000000000000000000000000000000000000000000000000000000000000000000000000000000000000000000000000000000000000000000000000000000000000000000000000000000000000000000000000000000000000000000000000000000000000000


#	4109	0.986616	0.0152964	FUNGI	13
4109	1111111111111111111111111111111111111111111111111111111111111111111111111111111111111111111111111111111111111111111111111111111111111111111111111111111111111111111111111111111111111111111111110111111111111111111111111111111111111111111111111111111111111111111111111111111111111111111111111111111111111111111111111111111111111111111111111111111111111111111111111111111111111111111111111111111111111111111111111111111111111111111111111111111111110011011011111110111111111111111111111111111111111111111111111111111111011110111
P08524	1111111111111111111111111111111111111111111111111111111111111111111111111111111111111111111111111111111111111111111111111111111111111111111111111111111111101111111111111111111111111111111111110111111111111111111111111111111111111111111111111111111111111111111111111111111111111111111111111111111111111111111111111111111111111111111111111111111111111111111111111111111111111111111111111111111111111111111111111111111111111111111111111111111011111011011011111110111111111111111111111111111111111111101111111011111111011110111
P19736	1111111111111111111111111111111111111111101111111111111111111111111111111111111111111111111111111111111111111111111111111111111111111111111111111111111111101111111111111111111111111111111111110111111111111111111111111111111111111111111111111111111110111111111111111111111111111111111111111111111111111111111111111111111111111111111111111111111111111111111111111111111111111111111111111111111111111111111111111111111111111111111110111111111111110011011011111110111111110111111111111111111111111111111111111111111111011111111
Q07896	1111111111111111111111111111111111111111101111111111111111111111111111111111111111111111111111111111111111111111111111111111111111111111111111111111111111101111111111111111111111111111111111111111111111111111111111111111111111111111111111111111111111111111111111111111111111111111111111111111111111111111111111111111111111111111111111111111111111111111111111111111111111111111111111111111111111111111111111111111111111111111111111111111111111111011011011111111111111110111111111111111111111011111111111111111111111011111111
P53538	1111111111111111111111110111111111111111111111111111111111111111111111111111111111111111111111111111111111111111111111111111111111111111111111111111111111101111111111111111111111111111111111110111111111111111111111111111111111111111111111111111111110111111111111111111111111111111111111111111111111111111111111111111111111111111111111111111111111111111111111111111111111111111111111111111111111111111111111111111111111111111111111111111111111101011011011111111111111111111111111111111111111111111111111011111111111001110111
P22696	1111111111111111111111111111111111111111111111111111111111111111111111111111111111111111111111111111111111111111111111111111111111111111111111111111111111111111111111111111111111111111111101111111111111111111111111111111111111111111111111111111111111111111111111111111111111111111111111111111111101111111111111111111011111111111111111111111111111111111111111111111111111111111111111111111111111111111111111111111111111111111111111111111111111111011011011111110111111111111111111111111111111111111111111111111111111011110111
Q05521	1111111111111111111111111111111111111111111111111111111111111111111111111111111111111111111111111111111111111111111111111111111110111111111111111111111111111111111111111111111111111111111111111111111111111111111111111111111111111111111111111111111111111111111111111111111111111111111111111111111111111111111111111111111111111111111111111111111111111111111111111111111111111111111111111111111111111111111111111111111111111111111111111111111111110011111111111110111111111111111111111111111111111111111111111111111111011110111
P36037	1011111111111111111111111111111111111111111111111111111111111111111111111111111111111111111111111111111111111111111111111111111111111111011111111111111111111111111111111111111111111111111111110111111111111111111111111111111111111111111111111111111111111111111111111111111111111111111111111111111111111111111111111111111111111111111111111111111111111111111111111111111111111111111111111111111111111111111111111111111111101111111111111111111111110111011111111111111111111111111111111111111111111111111111111111111111011110111
P49955	1011111111111111111111111111111111111111111111111111111111111111111111111111111111111111111111111111111111111111111111111111111111111111111111111111111111111111111111111111111111111111111111110111111111111111111111111111111111111111111111111111111111111111111111111111111111111111111111111111111111111111111111111111111111111111111111111111111111111111111111111111111111111111111111111111111111111111111111111111111111111111111111111111111111110011011011111111111111111111111111111111111111111111111111111111111111011010111
P33203	1011111111111111111111111111011111111101111111101111111111111111111111111111111111111111111111111111111111111111111111111111101111111111111111111111111111101111111111111111111111111111111111110111111111111111111111111111111111111111111111111111111111111111111111111111111111111111111111111111111111111111111111111111111111111111111111111111011111111111111111111111111111111111111111111111111111111110111111111111111111111111111111111111111111110011011011111111111111110111111111111111111011111111111111101111011111011110111
P38121	1011111111111111111111111111111111111111111111101111111111111111111111111111111111111111111111111111111111111111111111111111111111111111111111111111111111111111111111111111111111111111111111110111111111111111111111111111111111111111111111111111111111111111111111111111111111111111111111111111111111111111111111111111111111111111111111111111111111111111111111111111111111111111111111111111111111111111111111111111111111111111111111111111111111111011011010111110111111110111111111111111111111111111111111111111111111011111111
P40541	1111111111111111111111111111111111111111111111111111111111111111111111111111111111111111111111111111111111111111111111111111101111111111111111111111111111111111111111111111111111111111111111110111111111111111111111111111111111111111111111111111111111111111111111111111111111111111111111111111111111111111111111111111111111111111111111111111111111111111111111111111111111111111111111111101111111111111111111111111111111111111111111111111011111110111011011111110111111110111111111111111110111111111111101111111111111011110111
P42935	1011111111111111111111111111111111111111111111111111111111111111111111111111111111111111111111111111111111111111111111111111101111111111111111111111111111111111111111111111111111111111111111110111111111111111111111111111111111111111111111111111111111111111111111111111111111111111111111111111111111111111111111111111111111111111111111111111111111111111111111111111111111111111111111111101111111111111111111111111111111111111111111111111111111110011111011111110111111111111111111111111111111111111111111111101111111011111111
P46957	1111111111111111111111111111111111111111111111111111111111111111111111111011011111111111111111111111111111111111111111111111101111111111111111111111111111111111111111111111111111111111111111110111111111111111111111101111111111111111111111111111110111111111111111111111111111101111111111111111111111111111111111101111111111111111111111111011111111111111111111111111111111111111111111111101111111111111111111111111111111111111111111111111111111111111111011111111111111111111111111111111111111111111111111111111111111011111111


#	4123	0.986027	0.0172084	FUNGI	13
4123	1111111111111111111111111111111111111111111111111111111111111111111111111111111111111111111111111111111111111111111111111111111111111111111111111111111111111111111111111111111111111111111111110111111111111111111111111111111111111111111111111111111111111111111111111111111111111111111111111111111111111111111111111111111111111111111111111111111111111111111111111111111111111111111111111111111111111111111111111111111111111111111111111111111011111011011011111111110111110111111111111111111111111111111111111111111111011110111
P12754	1111111111111111111111111111011111111111111111111111111111111111111111111111111011111111111111111111111111111111111111111111111111111111111111111111111111111101111111111111111111111111111111110111111111111111111111111111111111111111111111111111111111111111111111111111111111111111111111111111111111111111111111111111111111111111111111111111111111111111111111111111111111111111111111111101111111111111111111111111111111111111111111111111111011111011011011111110110111110111111111111111111111111111111111111111111111011110111
P40513	1111111111111111111111111111011111111111111111111111111111111111111111111111111111111111111111111111111111111111111111111111111111111111111111111111111111111111111111111111111111111111111111110111111111111111111111111111111111111111111111111111111111111111111111111111111111111111111111111111111111111111111111111111111111111111111111111111111111111111111111111111111111111111111011111111111111111111111111111111111111111111111111111111111011111011011011111110110111110111111111111111111111111111111111111111111111011110111
P32854	1111111111111111111111111111011101111111111101111111111111111111111111111111111110111110111111111111111011111111111111111111111111111111111111111111111111111111111111111111111111111111111111110011111011110111111111111111111111111111111111111111111101111111111111111110111111111111011111111110111101111111111111111111111111111111111111111111111111111110111111111111011111111111101111111101111111111111111111100111111111111111111111111110111011111101011011111110110111110111111111111111111111111111101111111111111111011110111
Q02948	1111111111111111111111111111011111011111110111111111111111111111111111111111111111111111111111101111111111111111111111111111111111111111111111111111111111111011111111111111111111111111101111110111111111111111111111111111111111111111111111111111111111111111111111111111111111111111111111101111111111111111111111111111111111111110101111111111111111111111111111111111111111111111111111111111111111111111111111101111101111111111111111111110111011111001011011111110110111110111111111111111111011111111111111111111111111011110111
P48363	1111111111111111111111111111011111111101111111111111111111111101111111111111111111111111111111111111111111111111111111111111111111111111111111111111111111111111111111111111111111111111111111111011111110111111111111111111111111111111111111111111111111111111111111111111111101111111111111111111111111111111111111111111111111111111111111111111111111111111111111111111111111111111111110111111111111111111111111111111111111111111111111111111111011111011011011111111110111110111111111111111111111111111111111111111111111011110111
P29952	1111111111111111111111111111111111111111111111111111111111111111111111111111111111111111111111111111111111111111111111111111111111111111111111111111111111111111111111111111111111111111111111110111111111111111111111111111111111111111111111111111111111111111111111111111111111111111111111111111111111111111111111111111111111111111111111111111111111111111111111111111111111111111111111111101111111111111111111111111111111111111111111111111111011111011011011111111110111110111111111111111111111111111111111111111111111011110111
Q06218	1111111111111111111111111111111111111111111111111111111111111111111111111111111111111111111111111111111111111111111111111111111111111111111111111111111111111111111111111111111111111111111111110110111111111111111111111111111111111111111111111111111111111111111111111111111111111111111111111111111111111111111111111111111111111111111111111111111111111111111111111111111111111111111111111111111111111111111111111111111111111111111111111111111011111011011011111111110111110111111111011111111111111111111111111111111111011110111
Q08650	1111111111111111111111111111111111111111111111111111111111111111111111111111111111111111011111111111111111111111111111111111111111111111111111111111111111111101111111111111111111111111111111110110111111111111111111111111111111111111111111111111111110111111111111111111111111111111111111101111111111111111111111111111111101111111111111111111111111111111111111111111111111111111111111111111111111111111111111111111111111111111111111111111111011111011011011101111110111110111111111111111111111111111111111111111111111011110111
P38862	1111111111111111111111111111111111111111111111111111111111111111111111111111111111111111111111111111111111111111111111111111110111111111111111111111111111111111111111111111111111111111111111110111111111111111111111111111111111111111111111111111111111111111111111111111111111111111111111111111111111111111111111111111111111111111111111111111111111111111111111111111111111111111111011111111111111111111111111111111111111111111111111111111111011111011011011111111110111110111111111111111111111111111101111111101111111011110111
Q12434	1111111111111111111111111111111111111111111111111111111111111111111111111111111111111111111111111111111111111111111111111111111111111111111111111111111111111111111111111111111111111111111111110111111111111111111111111111111111111111111111011111111101111111111111111111111111111111111111111111111111111111111111111111111111111111111111111111111111111111111111111111111111111111111111111111111111111111111011111111111111111111111111111111111011111011011011111111110110110111111111111111111111111111111111111101111111001110111
P38523	1111111111111111111111111111111111111111111111111111111111111111111111111111111111111111111111111111111111111111111111111111111111111111111111111111111111111011111111111111111111111111111111110111111111111111111111111111111111111111111111111111111111111111111111111111111111111111111111111111111111111111111111111111111111111111111111111111111111111111111111111111111111111111111111111111111111111111111111111111111111111111111111111111111011111011011011111111110111110111111111111111111111111111111111111111111111011110111
P40469	1111111111111111111111111111111111111111111111111111111111111111111111111111111111111101101111111111111111111111111111111111111101111111111111111111111111111011111111111111111111011111111111110011111111111111111111111111111111111111110111111111111111111111111111111111111111111111111111111111111111111111111111111111111111111111111111110111111101111111111111111111111111111111111111111111011111111111111111111111111111111111111111111111111011111011011011111111110111110111111111111111111111111111101111111111111111011110111
P43601	1111111111111111111111111111111111111111111101101111111111111111111111111111111111111111111111110111111111111111111111111111111111111111111111111111111111111011111111111111111111111111111111110111111111111111111111111111111111111111111111111111111111111111111111111111111111111111111111111111111111111111111111111111111111111111111111110111111111111111111111111111111111111111111111111111111111111110111111111111111111111111111111111111111011111111011011111111110111110111111111111111111111111111111111111111111111011110111


#	4125	0.98338	0.0458891	ASCO	13
4125	1111111111111111111111111111111111111111111111111111111111111111111111111111111111111111111111111111111111111111111111111111111111111111111111111111111111111111111111111111111111111111111111110111111111111111111111111111111111111111111111111111111111111111111111111111111111111111111111111111111111111111111111111111111111111111111111111111111111111111111111111111111111111111111111111111111111111111100000000110000000000010000001000000100010000001000000000000000000100001001000000011111110000000001010000000110000001000100
P07277	1111111111111111111111111111111111111111111111111111111111111111111111111111111111111111111111111111111111111111111111111111111111111111111111111111111111111111111111111111111111111111111111110111111111111111111111111111111111111111111111111111111111111111111111111111111111111111111111111111111111111111111111111111111110111111111111111011111111111111111111111111111111111111111111111111111111111111100000000110000000000010000001000000100010000001000000000000001001100001001000000011111110000000001010000000110000001000100
P25270	1011111111111111111111111111111111111111111111111111111111111111111111111111111101111111111111111111111111111111111111111111111111111111011111111111111111111111111111111111111111111111111111111111111111111111111111111111111111111111111111111111111111111011111111111111110111111111111111111111111101111111111111111111111111111111111111111111111111111111111101111111111111111111111111111111111111111111100000000110000000000010000001000000100010000001000000000000000000100001001000000011111110000000001010000000110000001000100
P34240	1111111111111111111111111111111111111111111111111111111111111111111111101111111111111111111111111111111111111111111111111111111111110111011111111111111111111011111111111111101111111111111111111111111111111101111111110011111101111110111111111110111111111111111111111111110111111111111111101011111111111011011111111111111111110101111111111101111111111111111111111111101111111111111011111111111101111111100000000110000000000010000001000000100010000001000000000000000000100001001000000011111110000000001010000000110000001000100
Q04767	1111111111111111111111111111111111111111101111111111111111111111111111111111111111111111111111111111111111111110111111111111111111111111011111111111111111111111111011111111111111111111111011111111011111011111111111111111111101111110111111111111111111111111111111111111111111111111111101111111111111111111111111101111111111111110111111111111111011111111111111111111101111111111111111111111111111111111100000000110000000000010000001000000100010000001000000000000000000100001001000000011111110000000001010000000110000001000100
P42941	1111111111111111111111111111111111111111110111111111111111111111111111111111111111111111111111111111111111111111111111111111111110111111111111111111111111111011111111111111111111111111111111111111111111111111111111111111111111111110111111111111111111111111111111111111111111111011111111111111111111111111111111111111011110111111111111111111111111111111111111111111101111111111111111111101111111111111100000000110000000000010000001000000100010000001000000000000000000100001001000000011111110000000001010000000110000001000100
P32898	1011111111111111111111111111111111111111111111111111011111111111111111111111111111111111111111111111111111111111111111111111111111111111111111111111111111111111111111111111111111111111111111110111111111111111111111111111111111111111111111111111111111111111111111111111111111111111111111111111111111111111111111111111111110111111111111111111111111111111111111111111111111111111111110111111111111111111100000000110000000000010000001000000100010000001000000000000000000100001001000000011111110000000001010000000110000001000100
P40433	1011111111111111111111111111111111111111111111111111111111111111111111111111111111111111111111111111111111111111111111111111111111111111111111111111111111111111111111111111111111111111111111110111111111111111111111111111111111111111111111111111111111111111111111111111111111111111111101111111111111111111111111111111111111111111111111111111111111111111111111111111111111111111111111111111111111111111100000000110000000000010000001000000100010000001000000000000000000100001001000000011111110000000001010000000110000000000100
P47171	1011111111111111111111111111111111111111101111111111111111111111111011111111111111111111111111111111111111111111111111111111111111111111111111111111111111111111111111111111111111111111111111110111111111111111111111111111111111111111011111111111111111111111111111111111111111111111111111111111111111111111111111111111011111111111111111111111011111111111111111111111111111111111111111111101111111111111100000000110000000000010000001000000100010000001000000000000000000100001001000000011111110000000001010000000110000001000100
P38737	1011111111111111111111111111011111111111111111111111111111111111111111111111111111111111111111111111111111111111111111111111111111111111111111111111111111111111111111111111111111111111111111110111111111111111111111111111111111111111111111111111111110111111111111111111111111110111111111111111111111111111111111111111111111111111111111111111111111111111111111111111111111111111111111111111111111111111100000000110000000000010000000000000100010000001000000000000000000100001001000000011111110000000001010000000110000001000100
P53107	1001111111111101111111111111011111111111011111111111101110011111111111111111111111111010001111110111111111111111111111011111111111111110101111111111111111111111111111111111111111111110111111110111111111011111110111111111111111111110111111111111111111111111111111111111111111111111111111111111111111111111111111111111111111111111111111111111111110111111111111110111111111111111111111111101111111011111100000000110000000000000000000000000000010000001000000000000000000100001001000000011110110000000001010000000110000001000100
P53920	1111111111111111101111101111111111111111111111111111111111111111111111111111111111111111111111111111111111111111111111111111111111111111111111111111111111101111111111111111111111111111111111110111111111111111111111111111111111111111111111111111111111111111111111111111111111111111111111111111111111111111111111111111111111111111111111111111111111111111111111111111111111111111111111111111111111111111100000000110000000000010000001000000100010000001000000000000000000100001001000000011111110000000001010000000110000001000100
Q12275	1111111111111111111111111111111111111111111111111111111111111111111111111111111111111111111111111111111111111111111111111111111111111111111111111111111111111111111111111111111111111111111111110111111111111111111111111111111111111111111111111111111111111111111111111111111111111111111111111111111111111111111111111111111111111111111111111111111111111111111111111111111111111111111111111111111111111111100000000110000000000010000001000000100010000001000000000000000000100001001000000011111110000000001010000000110000001000100
Q06682	1111111111111111111111110111111111111111111111111111111111111111111111111111111111111111111111111111111111111111111111111111111111111111111111111111111111111111111111111111111111111111111111110111111111111111111111111111111111111111111111111111111111111111111111111111111111111111111111111111111111111111111111111111111111111111111111111111111111111111111111111101111111111111111111111111111111111111100000000110000000000010000001000000100010000001000000000000000000100001001000000011111110000000001000000000110000001000100


#	4129	0.95617	0.0172084	FUNGI	13
4129	1111111111111111111111110111111111111111011111111111111111111111111111111111111111111111111111111111111111111111111111111111111111111111111111111111111111111111111111111111111111111111111111111111111111111111111111111111111111111111111111111111111111111111111111111111111111111111111111111111111111111111111111111111111111111111111111111111111111111111111111111111111111111111111111111111111111111111111111111111111111111111111111111111111011111111011011111111110111110111111111111111111111111111111111111111111111011110111
P22516	1011111111111111111111111111111111111001011111111111111101111111111111111111111111111111111111111111111111111111110111111011111111011111011111111111111111111111111111111111111111111111111111111111110111111111111111111111111111111111110111111101111111111111111111101111110111011111111111111111111000110111011111111110110111011111111111111111111111111111111111111011111111111111111111111011111111111111111111111111111111111111111111111111111111111111111111111111111111111111111111111111111111111111111011111111111111011111111
Q04772	1111111111111111111111111101011111111101011111111111111111111111111111111111111011111101110111111111111111111111111111111111111001111111111110111111111111101111111111111111111111111111111111111111111111111111111111111111111011111110011111111101111101101111111111101111111101011111111111111111111111111111111111111110110111111011111111111111111111111110111111111111111111111111110111111011111111111111111111111111101000111111111111101101011011111011111011111110110111110111110110111111111110111111111111111111111111011110111
P38316	1111111111111111111111110101111111111111111101111111111011111111111111111111111111111011111111111101111111111111110111111011111111111111011111111111111111111111111111111111111111111111111011111111111111111111111001111111111111111110110111101111111111111111110111101111111111111111111111111110111111111101111111111111110111111110110111111111111110111110111111111111101111111111111111110011110111111111111111111111111111111111111111111111111011111001011011111111110111110111111111111111111111111111111101111111111111011110111
P35207	1111111111111111111111110111111111111111111111111111111111111111111111110111111111111111111111111111111111111111111111111111111111111111111111111111111111111111111111111111111111111111111111110111111111110111111111111111111111111111111111111111111111111111111111111110111111011111111110111111110111111111111111111111111111111111111111111111111111111111111111011111111111111111111111110011111111111111111111111111110111111111111111111011111011111111111011111111110111010111110111111111111111111111111111111011111111011110111
P42844	1111111111111111111111111011011111111111111111111111111110111111111111111111111110111111111111111101111111111101111111111111111101111110111111111111111111111111011111111111111111111111111111110110111111110111111101111111111101111111111111101111101111001111111111111111111111011111111111111111111111111111111111111111110111011111111111111111011111111111111111111111111111111111111111110011111111111111111111111111111111111111111111111111111011101111011011111111110100110111111111111111111111111111111111111011111111011110111
P40209	1111111111111111111111111111011111101111111111111111111111111111111111111111111111111111111111111111111111111111011111111111111111111111111111111111111111111111111111111111111111111111111111111111111011111111111111111111111111111111111111111111111111111111111111111111111111111111111111111111111111111111111111111111111111111111111111111111111111111111111111111111110111111111111111110111111111111111111111111111111111111111111111111111111011111111011011111111110111110111111111111111011011111111111111111111111111011110111
Q03503	1111111111111111111111110111111111101111011111111111111111111111111111111111111111111111111111111011111111111111111111011111111111111111111111111111110111111111111111111111111111111111111111111111111011111111111111111111111111111111111111111111111111111111111111111111111101111111111111111111111111111111111111111111101111111111111111111111111111111111011111111111111111111111111111110111111111111111111111111111111111111111111111111111111111110111011011111111110101110111111111111111011111111111111111111011111111011110111
Q3E793	1011101111111111111111110111111111101101011111111111110111111111111111111111011111111111111111111111111111111101111111111011111111111111011111111110111111111111011111111111111111111111111111111111111011111111101111001111111101111111111111111111111110101111111111111111111111111111111110111111111111111111111111111111111111111111111111111111111111111110111111111111111111111111111111110111111111111111011111111111111111111111111111111111111111111111011011111111110010111111111111111111111111111111111111001011111111011110111
P25568	1111111111111111111111111111011011110001011001111010111101111111111111111111111111111111111111111111111111111111111111111111111111111111111111111111111111111111111111111111111111111111111111111111111111111111111111111111111111111111111111111111111111111111111111111111111111111111111111111111111111111111111111111111111111111111111111111111111111111111111111111111111111111111111111111111111111111111111111111111111111111111111111111111111011111111001011111111110111110111111111111111101011111111111101111111111111011110111
P43589	1111111111111111111111110111111111110001011011101001111101111111111111111111111111111111111101111111111111111111101111111111111111111101111111111011011111111111111101111111110111111111111111110111111111111111111111111111111111111111111111111111111111111111111111111111101111111111111111111111111111111111111101111110111111111111011111111111101111111111111111110111111111111111111111111111111111111101111111111111111111111111111111111111111011111111011011111111110111110111111111111111111111111111111111111011111111010110111
Q01389	1111111111111111111111111001101010011001010111111101111101111111111111111111111111111111111111111111111111111111111011111111111111111111011111111111111111111111111111111111111111111111111111111111111111111111111111111111111111111111011111111111111111101111111111110111111111111111111110101111111111111111111111111111111110111111101111111111111111111111111111111111111111111111111111111111111111111111111111111111111111111111111111111111111011111111011011111111110111110111111111111111111111111111111101111011111111011110111
Q02775	1111111111111111111111110111111101111111111101011101111111111111111111111111111111111111111111111111111111111111111111111111111111111111011111111111111111111111111111111111111111111111111111111111111011111111111111111111111111111110111111111111111111001111111111101111111111111111110111111111111101111111111111111111111111111111111111111111111111111111111111111111111111101111111111111111111111111111111111110111111111111111111111111111111011111111011011111111110111110011111101111111111011111111111111111111111111011110111
Q07350	1111111111111111111111110111111111111011111011111111111111111111111111111111111111111111111111111111111111111111111111111111111111111111011111011111111111111111111111111111111111111111111111111111111111111111111111111111111111111111111111111110111111101111111111111111111111111111111111111111111111111111111111111111011111111111111111111111111111111111111111111111111111111111100111111111111111111111111111110111111111111111111111111111111111111111011011111111111111110011101111111111111111111111111111111111111111011110111


#	4139	0.956023	0.00764818	FUNGI	13
4139	1111111111111111111111110111111111111111111111111111111111111111111111111111111111111111111111111111111111111111111111111111111111111111111111111111111111111111111111111111111111111111111111111111111111111111111111111111111111111111111111111111111111111111111111111111111111111111111111111111111111111111111111111111111111111111111111111111111111111111111111111111111111111111111111111111111111111111111111111111111111111111111111111111111111111111011011111111111111111111111111111111111111111111111111111111111111011111111
P06100	1111111111111111111111111101111111111111101111111111111111111111110111101111111011111110011111111111011111111111111011111111111111011111111111111111111111111011111111111111111111111101110110011111111111111111111111111111111111111101111110011111111111111111111111111111111111101111011111111101111111011101011111111111111100110111111101111111111101111110111111111111101111111111111111111111111111110111111111101111111111111111111111111111111111111011011011111111111111111111111111111111111111111111111111111011101111011111111
P46969	1111111111111111111011111111111111111111111111111111011111111111110111111111111011111110111111101111111111111111111111111111111111111111111111111111111111111111111111111111111111111111111111110111111111111111111111111111111111110101111110111111111111111111111111111111111110111111111111001111111111111011111111111111111110111111101111111111111111111111111111111111111111111111111111111111111111111111111111111111111111111111111111111111111111111111111011111111111111111111111111111111111111111111111111111111111111111111111
P43124	1011111111111111111111110111110111111111111111111111111111111011110111111111111111111101111111111111111111111111111111111111111111111111011111111110111111111111111111111111111111111111101111111111111111111111111111111111111111110110111110111111111111110011111111111111111111111111111111111011111111110111111111111111111101110111101111111111111111111111111111111111111101111111110111111111111111111111111111111111111111111111111111111111111111111111011011111110111111110111111100111111111111111111101111111111101111011111111
P53769	1111111111111111111111110100111111101101111111111101111111111111111111111111111111111110111111111111111111111111111111111111111101111111111111111111111111111111110111111111111111111111111111111111111111111111101111111111111111110110111111111111111111110111111111111111111111101111111111111111111111111111111111111110111111110111101111111111111111111111111111111111111110111111111111111111111111111111111111111111111101111111111111111111111111110011111111111110111111110111111111111111111111111111111111111011111111111111111
P29478	1111111111111111111111111111111111111111111111111111111111111111111111111111111111111111101111111111111111111111111111111110111111111111111101111111111111111111110111011111111111111111111111111111111111111111111111111111111111111111111111111111111101111111111111110111111101111111111111111111111111111111111111101111111111111111111111111111010111111111111111111111011111111111111111111101111111111101111111111111111111111111111111111111111111111111011011111110111111111101111111111111111111111111111111111111111111011111111
Q04500	1011111111111111111111111111111111111111111111111111111111111111111111110111111111111111110111111111111111111111111111111111110111001111111101111111010111111111111111111111111111111111111111011111111011111111111111111111111111111010111111111111111111111111111111111111111111111101111111111111111111111111111111111111111111111111111111111111001111111111111111111111111111111111111111111111111111111101111111110111111011111111111111111111111111111111111011011110111111111011111111111111111011111111111111111101111111011111111
Q08920	1111111111111111111111111111111111111101011111111111111111111111111111111011111111111111111111111111111111111111111111111111111111111111111101111111111111111111111111111111111111111111111111110111111011111111111111111111111111111111111111111111111111111111111111111111111111111111111111111111111111111111111101101111111111111111111111110111101111101111111111111110111111111111111111111111111111111101111111111111111111111111111111111111111111111011111111111111111111111111111111111111111111111111111111111101111111111111111
Q05787	1011111111111111111111110011111111111111111111111111111111111111111111111111111111111111111111111111111111111111111111111110111111111101111101111111111111101101111111111111111111111111111111110111111111110111111111111111111111111111111111111101111111111111101111111111111111111011100111111111111111111111111101111111110111111111111111111111101111101111111111111111111111111111111111111111111111111101111111111111111111111111111111111111111111111111011111111111101111110111111111111111111111111111111111111111111111011111111
Q08446	1111111111111111111111110101111111111111101111111111111111111111111111011111111111001111111100111111111111111111001111111111101110111101111101111111111111101111111111111111111111111111111111110111111111111111111111111111111111111111110111111111111111111111111110111111111111111111100111111101111111111111111110111111111111111111111111111011101110101111111111111111111011111111111111111111101111111100111111111111111111111111111111111111111111111111011011111111111111011111111111111111111111111111111111111011101111011111011
P49775	1101111111111111111111110101111111111111111111111111111111111111111111111111111111111111111111111111111111111111101111111011111100111111111111111111111111111111111111111111111111111111111111101111111110111111110111111111111111011111111111111111110111111111111111111111110111111111111101111111111101110111111111111111111111111111111111111111110111111111111111111101101111111111111111111111111111111111110111111111111111111111111111111111111111111111011011111111111111111111110111111111111111111111111111111011111111011111111
Q02260	1111111111111111111111110101111111011111111111111111111111111111111111111111111111111111111110111111111111111111101111111111111111111101111111111111111111111101011111111111111111111111111011111111111111111111011111111111111111111111111111111111110111111111111111111111111111111111111111111101111111111111110111110110111111111111111111111111111111111111111111111111111111111111111111111111111111111111111111111111111111111111110111111111111111111111011011111111111111110111111101111111111111111111111111111111111111011111111
P53295	1111111111111111111111110111111111111111111111111111111111111111111111111111111111111111111111111101111111111111101111110111111111111111111111111111111111111101111111111111111111111111111111110011111111111111111111111111111111111111111111111111111101111111111111111111111111111111111111111111111101111110111111111111111111111111111111111111111111111111111111111111111111111111111111111111111111111111111111111111111111111111111111111110111111111111011011011101111111111111111111111011111111111111111111111011111111011111111
Q08004	1111111111111111111111110111111101111111111111111111111111111111111111111111111111111100011111111111111111111111101111111111111111111111011111111110111111001111111111111111111111111111111111111011111111011111111111111111111111111111111111111111111101011111101111111111111111101111111111111111111101111111111011101111111111111111111111111111111111011111111111111111111111111111111111111111111111101011111111111111111111111111111111111111111111111111011011111111111111111111111111111111111111111111111111111111111111011110111


#	4144	0.832034	0.18738	SCETES	13
4144	1111111111111111111111110111111111111111111111111111111111111110000001101000000010110000000010000000000010000000010000000111000001000010000110000100110011010000000011111111111000010100000000000000101010100000010001000000000010100010001010001000101101100001110001010100011000001111011010000000111000010001101111110000000000000000000100000111110000110000000001000000000000000110000000100000010001000010000000000000000000000000000000000000000000000000000000000000000000000000000000000000000000100000000000000000000000000000000
A5Z2X5	1011111111111111101111111001110100010101111111011111111111011111000000011000000000110000001010001000100010100000010011101101000001000010010110000100100001111010001011111001111000010100101000000010101000100010001011001111111100100010001010000000101001000001110001000000010000001011101000000001111000010001011110100111010000001000000100000001110100010000000001000100000001000100000000100010010001101110000000000000000000000000000000000000000000000100000000000000000000000000000000000000000000100000000000000000000000000000000
P53221	1010011111110111111101110110111100100100000111111111010010011111110000011000000010110000000010001000000011000000010001001001000001000110000110000100110000010000000111111101111000010100000000010100001010100000100001000000000000110010001010001000101100100001110001010100011000011111011010000000111100110001111111110011000000010100000100000111110010110000000001000000000010000010000000000000010001010010000000000100100000110000000000100000000101001100000000010001001000001000000000000100000000100100000000000000000100000101000
P32585	1111111111111111111011110110011111101111111011111111111111110110000001100000000010110000000010000010001011011111010000000111000000000010001010011110110011010001110000011111101000011100000000000000101111100001010011100000000010100010011010001000000101110111110001100100010000001111011011000000001001010001100111110000000000000001001100000111110000110000000001000000001001010110000000100000011101100010000000000000000000000000000000000000000000000000000000000000000000000000000000000000000000000000000000000000000000000000000
P43585	1111111111111111011111110111111111101110101111011011111111101110000000101000000000101000000010000101001011000000001000001111100001000010001110001000110111010000000011100111111000010100000000000000101011100010010111000000000010100000011010001100000101010101110001010000011001001111011101000000000110010001101111110010000000010001000100100111010010110000010111000001001001011100000000010000110101100010000000000000000000000000000000000000000000000000000000000000000000000000000000000000000000000000000000000000000000000000000
Q99188	1101101111011111111111110100001110110110100000011010111010111001010011101000001010100000000010000000000010011111011000000111100001000010100010010110110010011001110100100111111100010100000000010100101011101010100001111000000010100010101010001110000100100001110001000110011000000110001010000000001010010001111110010001001000000100001100000010010010110000010001000100000000000110000001111001011000010010000000000000000000000000000000000000000000000000000000000000000000000000000000000000010000000000000000000000000000000000000
P32786	1111111111111111111111111111110111101111110100111101111111111110000000001000010010110000000010100111010011000001011000000111000001010010100110010110110011000010000110111111111101110100000000010000101010001000110101000000000010110000000010011110101101100011010100010110011000001111011011000000110010010001011110110000001000100101000101100101110000110000010101000100001011000110000000001000010011100010000000000000000000000000000000000000000000000000000000000000000000000000000000000000000000000000000000000000000000000000000
P38767	1110111111111111111111111111110111111111111111011111011111111110000001101000000010110100000010000000001010011111010000000011000001110000000110000110100011000001110010111111111000010100000000000000101001100000010001110000100010000000000000000000101000100001110001010111011001010101011010000001110000010000100111110100000000001000001110001000111000110000000111000000000001000110000000110000001101111010000000000000000000011000000000000010000000001100000000000101000010000000000000000000000000100000000000001011100000000000000
Q12106	1111111001110111111111110110011111111111110110111101111111011111000111100000000001000100000010001000000110111111010000001010100001000111010100000011000101000001110001000001100000010001000000000001101011000000011001110000000010100010011001101000101000100001110001000011110000001100000010000001001000010001100101110000000011010000101100001111100101100000000001100001000100000000000010110000011101000000000000000000000000000000000000000000000000000000000000000000000000000000000000000000000000000000000000000000000000000000000
Q04746	1111111111111111111111110111111111011110110111101111011011111110000011101000001010110000000010000010000011011001000000001011000000000000000110001100100100000000100111000110000000110100000000010000101010000000100001000000000010100010001010001000101100100000000000100010001000001011011110000000111110000001011011100011000000010101000100100011010000110000010000000000000011000100000000010000001011100011100100100000000000000100001110100000100000000101001000000000100000000000001000001001000110111000001100010000100110001010000
P49687	1011111111111111111111111111110111111101111010111111111111111110010010101001000011000010000010100000010010000100001000010001000000000110000110001110100111100100000111011111000100011100000000010010000010001000010001010000000000100010001000001010111111000001100001011100011000001110111100100001111100000011111111100001001000001100000100001111110000110100000000010000000010000110000001111000010001001010000000000000001000110010000001010011001000001101100100000101000000000000000000010001001010100000001010000000001000001000000
P0C2H6	1011111111111111111111110001111110110101001111111111010111000110000001101000000010010000000010000000001000001000010000000111000001000010000110000100100011010000000000011111111010011100000000000000101010000000000011000000000010100100011010001000100101100001110001010100011000001110011010000000000000010001100111010000000000000000000100000111110000110000000001000001001000001110000000100001010101000011101100101111111111110010010111001101110110110111000111100000011001100101001000100011111110100000001010001000110000001000110
Q12305	1111111111011111001111001001001010000101011000000000000101010000000001101000001011110000000010000000000010000100000000001111000001000010000110000100010010011001010010100110111000010100001000000010101010100000110001000000000010100000011010011000001101100110010001110000011000001111011110000000100000010001100111000010000000010100001101100111010000110000000101000000001010001110000000000001010000000010000010000001100011000100010100001110011001100001001011101110010101010001111100001101100000100000001001001000000101001000000
P40028	1011111111111111110111111111111111111101101111111100101111111110000001100000000010110000001010100000001010010000010000000011000001010010001010000100111011010000010001111111111000010100000000000000101000110000010001000000000010100010001010000010001100100001110001010010011100000111001010000000111000010000000111111000011000100000001110000111110000110000000001000001001000000110100000100001011100000010000000110001011001110000011010101001001000111010010000000001000010000010000100001000000000100000000101001110001011010100000


#	4149	0.842036	0.0439771	FUNGI	13
4149	1111111111111111111111110111111111111111111111111111111111111111111111111111111111111111110111111111111111111111111111111111111111111111111111111111111111101111111111111111111111111111011111110111101111111111111111111100000011111111011111111111111111111111111111111111111111111111111111111111111111111111111111111111111111111111111111111111111111111111111111111111111111111111111111111111111111111111111111111111111111111111111111111111111011111011011011111110110111110111111111111111111111111111111111111011111111011110111
P25355	1111111111111111111111010111111111111101111011111111111111111111110111111111111111111101110011111111111111111111111111111111000111111111111111111111111111111101111111111111111101111111011101110111101111100101111111111100000011111010011111111101111111110111110011111111111011111111111111011111111111110101111111110111110011111111111111011110110111111101111111110111111001111110010111111011011111111011110011111111111111101111111111111111111011110011001011111100110111010111111111101111111111011111101111111111111111011110111
P37263	1111111111111111111111110011111111111111111110101111111111011110111111101111111111111111110101110111011111111111000011111111001100111100011011110111110111111111110010110111111111111111011111100101101111111101000101111100000011101111011111101111110111001111111110111111111101101011111111011111101011111110110011001110101111000111111101110111111010011111011101111111111100111110101111101111111111111111101111101110111111111111111111111111101001111011011011111010110101110110111111111111101111111111111111110000111011011110111
P46965	1111111111111111101111111100001100010001010001001100001010101101001111111111111110111101001100011111101111110111101111100010111100011100111111110100111111101110000110111111111111111011111111100011001111111111110011111010111011111111001111111110111010011011111110111101110110111010111001111111111011110011111011100001101111100111110111101011111100011111111101111100111111111111111111001110111110001011111111111110000000001111111011111110111011110001011010111110110100010111111111111111111111111111111111110011101111001110111
Q08634	1101111111111101111111110110011111111101011111111111111111101110101101111111110110111101110101110100110111100111101101110011111111111111101111111110111111100101010000111111111111110011010101101011001111100101000111100000000111111101111111111101111111011111111010101001110101011110101111111101110010110110100101111100110111001011111111111111011101111111111111110100011101111110111111111001111011101101011111111111111011101101111111111111111011110011011011111110110110110111111011111111100111011111111111111011110111011110111
Q08058	1111111111111111111111111011111111111101011111111101111111111110001011111111111111111111110110111111111111111110111111111111000111011111011111111111110111101111111111111111111101110011010101100111001111001001101101111100000011111111010111111111011101011111111111111111110000111111111111111111111101111111111011110111111111111111111100101011011111011011111111110111111111111110011111111101111101111111111111100111111110011100011111111011111011111011001011111000010100110011110100101101011111111111101101110001111111001110111
P38790	1011111111111111111111110100111111111101111101110111111110101111111111111111111011111111110111111111111011011111111100001111110111111111111110001001111111011011110111100110111111111111011001100111111110100011111111111100000011111111111011111111110101011111110111111111111011111111011111111111111111111111111111110111101111110111111111110111110011111111111111011111001110111001011110101111111111110111110011111110010000001111110111101110111011100001011001101110100101000110101100101011011011011000101101101010011110011100101
P53935	1111111111111111111111110110111111111101100111111101111000111111101111111111011111111111110111111111011111111111111111111111111101111111011111110111111111111111111111111111111111111111011111110111111011111101111111111100000011011111111111111111110111111111110111011111111011111111111111111111111101011111111111101011111110111111111111111111000111111111110111111111111111111110111101111111111111110011110011101111100110111100111100101100111010100000011011111010110100110111111000101111010110010110001001101001111110011110111
P41930	1111111111111111011011111111111111111111111111111111111111111110001111111111110110111111110111111111011011011111111111111111110111111011111111110111111011011111111110111111111101111111111111011101101111101111111111111100000011011111111111111111111111111111111111111111111011110111111011111111111011111111111111110010111111111011111101101111110011111111111111011111111101111111001111111111011111111110101111111010111110111101111111111111111001111000011011111111110111110110110111111010100101111111110111111111011011010100111
Q06346	1111111111111111101111110101011110110111110001111111111111111100001111111111110111111010110111111101111111111111111110111111111111111010111111111110111111111111111001111111111101111111011111110111101011101111111111111100000011101011011101010111110101111111111111111111111101101111111111111111111111110111100101111110111111001110111111111111110110111111111111111111111011111110111111111101111111010011010111111111111111111111111010111111110011111110011011111101110111110111111111111110001101111111110101111001011111010110111
P25569	1111111111111111111111111111111111111110110111111111111011111111111111111111111101111111110110111011100111111111111111111001101111111111001111110011111011101011110111100000111111111111111110010111110111111111111011111101000001111111011111111111011111111111111111010111111101111011111011111111111111111111011111011111111111111111111011111111111111110111111111111111111110111011111110111101111110011110111111111111111111111001111111111101111011111111011011111110110111110111110100110111000011111111101100111111011111011110011
P53924	1111111111111111111111110111111111111111100111111111111111111111111111111000001100110011110111010011101111111110111111111010111111011110001111011010111111101001111111100010111110011101011110010111101101110111111011111100000011101101011111101001101111111001111011110110111101011101101101111011110110111111111101111011110111011111111111011111011110011111011111111011111010111001111111111000011111011001111111110110001111001111111111111001110011110011011011111110110111110011111010111111110111101111111111011111111111011110111
P53944	1111111111111111101111110101111111111111111111101111111110111111111111111111101010111100110110110111111111111111101111101011110110111000011111011111111111101011111111111111111111110100011110011111011111111011111111111100000011110111111000011111111111011000001110100111010111110011111101111001111101110111111011011111110111110111111001111010111111011111011111101111111011111111101111111111101111111111111111110111111101111111111111111011111011111111011011111101110111110011111111101111111111111111111111111111111111011110111
Q03201	1111111111111111111111111101111111111111111111111111111111111111111011011111111111111110101110111011111101111111111111111011111111111111111111011110111111001001111100101110101101111111111111100111111101110001011011110011010111111111110100110110111111111111101110101011101111111001111101111111011111110111111010011111100101100111111001101111111111011111111111110111101101111101111111111111111111111111111111111111111111111111111111111111111011111011011011111111110101110111111111111111111111101111111101111111111111011110111


#	4161	0.989757	0.00573614	FUNGI	14
4161	1011111111111111111111111111111111111111111111111111111111111111111111111111111111111111111111111111111111111111111111111111111111111111011111111111111111111111111111111111111111111111111111110111111111111111111111111111111111111111111111111111111111111111111111111111111111111111111111111111111111111111111111111111111111111111111111111111111111111111111111111111111111111111111111111111111111111111111111111111111111111111111111111111111111111111111111111111111111111111111111111111111111111111111111111111111111111111111
P06777	1011111111111111111111111111111111111111111111111111111111111111111111111111111111111111111111111111111111111111111111111111111111111111001111111111111111111111111111111111111111111111111111110111111111111111111111111111111111111110111111111111111000111111111111111111111111111111111111111111111111111111111111111111111111111111111111111011111111111111111111111111111111111111111111111111111111111111111111111111111111111111111111111111111111111011111111111111111111111111111111111111011111111111111111111111111111111111111
P38707	1011111111111111111111111111111111111111111111111111111111111111111111111111111111111111111111111111111111111111111111111111111111111111001111111111111111111111111111111111111111111111111111110111110111111111111111111111111111111110111111111111111101111111111111111111111111111111111111111111111111111111111111111111111111111111111111111111111111111111111111111111111111111111111111111111111111111011111111111111111111111111111111111111111111111111111111111111111111111111111111111111111111111111111111111111111111110111111
P48234	1011111111111111111111111111111111111111111111111111111111111111111111111111111111111111111111111111111111111111111111111111111111111111011111111111111111111111111111111111111111111111111111110111111111101111111111111111111111111110111111111111111101111111111111111111111111111111111111111111111111111111111111111111011111111111111111111111111111111111111111111111111111111111111111111111111111111111111111111111111111111111111111111111111111111111111111111111111111111111111111111111111111111111111111111111111111111111111
P23638	1011111111111111111111111111111111111111111111111111111111111111111111111111111111111111111111111111111111111111111111111111111111111111011111111111111111111111111111111111111111111111111111111111111111111111111111111111111111111110111111111111111111111111111111111111111111111111111111111111111111111111111111111111111111111111111111111111111111111111111111111111111111111111111111111111111111111111111111111111111111111111111111111111111111111111111111111111111111111111111111111111111111011111111111111111111111111111111
P25655	1011111111111111111111111111111111111111101111111111111111111111111111111111111111111111111111111111111111111111111111111111111111111111011111111111111111101111111111111111111111111111111111110111111111111111111111111111111111111110111111111111111111111111111111111111111111111111111111111111111111111111111111111111101111111111111111111111111111111111111111111111111111111111111111111111111111111111110111111111111111111111111111111111111111111111111111111111011011111111111111111111111111111111111111011111111111111111111
P32915	1011111111111111111111111111111111111111111111111111111111111111111111111111111111111111111111111111111111111111111111111111111111111111011111111111111111101111111111111111111111111111111111110111111111011111111111111111111111111110111111111111111111111111111111111111111111111111111111111111111111111111111111111111111111111111111111111111111111111111111111111111101111111111111111111111111111111111111111111111111111111111111111111111111111111111111111111111111111111111111111111111111111111111111111111011111111111111111
P22213	1011111111111111111111111111111111111111111111111111111111111111111111111111111111111111111111111111111111111111111111111111111111111111011111111111111111111111111111111111111111111111111111110111111111111111111111111111111111111111111111111111111111111111111111111111111111111111111111111111111111111111111111111111111111111111111111111111111111111111111111111111111111111111111111111101111111111111111111111111111111111111111111111111111111111111111111111111111111111111111111111111111111111111111111111011111111111111111
P30822	1011111111111111111111111111111111111111111111111111111111111111111111111111111111111111111111111111111111111111111111111111111111111111011111111111111111101111111111111111111111111111111111110111111111111111111111111111111111111111110111111111111111111111111111111111111111111111111111111111111111111111111111111111111111111111111111111111111111111111111111111111111111111111111111111101111111111111111111111111111111111111111111111111111111111111111111111111111111111111111111111111111111111111111011111111111111111111111
P32366	1011111111111111111111111111111111111111111111111111111111111110111111111111111111111111111111111111111111111111111111111111111111111111011111111111111111111111111111111111111111111111111111110111111111111111111111111111111111111111111111111111111111111111111111111110111111111111111111111111111111111111111111111111111111111111111111111111111111111111111111111111111111111111111111111101111111111111111111111111111111111111111111111111111111111111111111111111111111111111111111111111111011111111111111111111111111111111111
P38811	1011111111111111111011111111111111111111111111111111111111111111111111111111111111111111111111111111111111111111111111111111111111111111111111111111111111101111111111111111111111111111111111110111111111111111111111111111111101111111111111111111111111111111111111111111111111111111111111111111111111111111111111111111111111111111111111111111111111111111111111111111111111111111111111111101111111111111111111111111111111111111111111111111111111111111111111111111111111111111111111111111111111111111111111111111111111111111111
Q03940	1011111111111111111111111111011111111111111111111111111111111111111111111111111111111111111111111111111111111111111111111111111111111111111111111111111111101111111111111111111111111111111111110111111111111111111111111111111111111111111111111111111111111111111111111111111111111111111111111111111111111111111111111111111111111111111111111111111111111111111111111111111111111111011111111101111111111111110111111111111111111111111111111111111111111111111111111111111111111111111111101111111111110111111111111111111111111111111
P20606	1011111111111111111111111101111111111111111110111111111111111111111111111111111111111011111111111111111111111111111111111111111111111111011111111111111111111111111111111111111111111111111111110111111111111111111111111111111111111111111111111111111111111111111111111111111111111101111111111111111111111111111111111111101111111111111111111111111111111111111111111111111111011111111111111111111111111111111111111111111111111111111111111111111111111111111111111111111111111111111111111111111111111111111111111111111111111111111
P25374	1011111111111111111111111111111111111111111111111111111111111111111111111111111111111111111111111111111111111111111111111111111111111111011111111111111111111111111111111111111111111111111111110111111111111111111111111111111111111101111111111111111111111111111111111111111111111111111111111111111111111111111111111111111111111111111111111111111111111111111111111111111111111111111111111111111111111111111111111111111111111111111111111111111111111111111111111111111111111111111111111111111111111111101111111111111111111111111
Q02516	1011111111111111111111111101111111111111111111111111111111111111111111111111101111111111111111111111111111111111111111111111111111111101111111111111111111111111111111111111111111111111111111110111111011111111111111111111111111111111111111111111111111111111111111111111111111111111111101111111111111111111111111111111111111011111111111111111111111111111111111111111111111111111111111111111111111111111111111111111111111111111111111111111111111111111111111111111111111111111110111111111111111111111101110111111111111111111111


#	4165	0.988801	0.00382409	FUNGI	14
4165	1011111111111111111111110111111111111111111111111111111111111111111111111111111111111111111111111111111111111111111111111111111111111111111111111111111111111111111111111111111111111111111111111111111111111111111111111111111111111111111111111111111111111111111111111111111111111111111111111111111111111111111111111111111111111111111111111111111111111111111111111111111111111111111111111111111111111111111111111111111111111111111111111111111111111111111111111111111111111111111111111111111111111111111111111111111111111111111
P04801	1011111111111111111111110111111111111111111111111111111111111111111111111111111111111111111111111111111111111111111111111111111111111111111111111111111111111111111111111111111111111111111111111111111111111111111111111111111111111111111111111111111111111111111111111111111111111111111111111111111111111111111111111111111111111111111111111111111111111111111111111111111111111111111111111111111111111111111111111111111111111111111111111111111111111111111111111111111111111111111111111111111111111111111111111111111111111111111
Q12377	1011111111111111111111110111111111111111111111111111111111111111111111111111111111111111111111111111111111111111111111111111111111111111111111111111111111111111111111111111111111111111111111111111111111111111111111111111111111111111111111111111111111111111111111111111111111111111111111111111111111111111111111111111111111111111111111111111111111111111111111111111111111111111111111111111111111111111111111111111111111111111111111111111111111111111111111111111111111111111111111111111111111111111111111111111111111111111111
P13099	1011111111111111111111110111111111111111111111111111111111111111111111111111111111111111111111111111111111111111111111111111111111111111101111111111111111111111111111111111111111111111111111111111111111111111111111111111111111111111111111111111111111111111111111111111111111111111111111111111111111111111111111111111111111111111111111111111111111111111111111111111111111111111111111111111111111111111111111111111111111111111111111111111111111111111111111111111111111111111111111111111111111111111111111111111111111111111111
P32901	1011111111101111111111110111111111111111111111111111011111111111111111111111111111111111111111111111111111111111111111111111111111111111111111111111111111111111111111111111111111111111111111111111111111111111111111111111111111111111111111111111111111111101111111111111111111111111111111111111111111111111111111111111111111111111111111111111111111111111111111111111111111111111111111111111111111111111111111111111111111111111111111111111111111101111111111111111111111111111111111111111111111111111111111111111111111111111111
P15367	1011111111111111111011110111111111111111111111111111111111111111111111111111111111111111111111111111111111111111111111111111111111111111111111111111111111111111111111111111111111111111111111111111111111111111111111101111111111111111111111111111111111111111111111111111111111101111111111111111111111111111111111111111111111011111111111111111111111111111111111111111111111111111111111111111111111111111111111111111111111111111111111111111111111111111111111111111111111111111111111111111111111111111111111111011111111110111111
P38991	1011111111111111111111110111111111111110111111111111111111111111111111111111111111111111111101111111111111111111111111111111111111111111111111111111111111111111111111111111111111111011111111110111111111111111111111111111111111111111111111111111111111111111111111111111111111101111111111111111111111111111111111111111111111110111111111111111111111011111111111111111111111111111111111111111111111111111111111111111111111111111111111111111111111110111111111111111111111011111111111111111111111111111101111111011111111111111111
P53091	1011111111111111111111110111111111111111111111111111111111111111111111111111111111111111111111111111111111111111011111111111111111111111011111111111111111111111111111111111111111111111111111110111111111111111111111111111111111111111111111111111111111111111111111111111111111111111111111111111111111111111111111111111111111111111111111111111111111111111111111111111111111111111111111111111111111111111111111111111111111111111111111111111111111111111111111111111111111111111111111111111111111111111101111111011111111111111111
P0CX29	1011111111111111111111111111111111111111111111111111111111111111111111111111111111111111111111111110111111111111111111111111111111111111011111111111111111111111111111111111111111111111111111111111111111111111111111111111111111111111111111111111111111111111111111111111111111111111111111111111111111111111110111111111111111111111111101111111111111111111110111111111111111111111111111111111111111111111111111111111111111111111111111111111111111111111111111011111111111111111111111111111111111111111111111111011111111111111111
Q12094	1011111111111111111111111101111111111111111111111111111111111111111111111111111111111111111111111111111111111111011111111111111111111111111111111111111111111111111111111101111111111111111111111111111011111111111111111111111111111111111111111111111111111111111111111111111111111111111111111111111101111111111111111111111111111111111111111111010111111111111111111111111111111111111111111111111111111111111111111111111111111111111111111111111111111111111111011110111111111111111111111111111111111111111111111011111111111111111
P43588	1011111111111111111111111111111111101111111111111111111111111111111111111111111111111111111111111111111111111111111111111111111111111111011111111111111111111111111111111111111111111111111111111111111111111111111111111111111111111111111111111111111111111111111111111111111111111111111111111111111111111111111111111111111111111111111111111111111111111111111111111111111111111111111111111111111111111111111111111111111111111111111111111011111111110111111111111110111111111111111111111111111111111111111111111011111111111111111
P50101	1011111111111101111111111111111111111111111111111111111111111111111111111111111111111111111111111111111111111111111111111111111111111111011111111111111111111111111111111111111111111111111111111111111111111111111111111111111111111111111111111111111111111111111111111111111111111111111111111111111111111111111111111111111111111111111111111111111111111111111111111111111111111111111111111111111111111111111111111111111111111111111111111111111111110111111111111110111111111111111111111111111111111111111111111111111111111111111
P20435	1011111111111111111111110111111111111111111111111111111111111111111111111111111111111111111111111111111111111111011111111111111111111101011111111111111011111111111111111111111111111111111111111111111111111111111111111111111111111111111111111111110111111111111111111111111111111111111111111111111101111111111111101111111111011111110111111111111111111111111111111111111111111111111011111111111111111111111111111111111111111111111111111111111111111111111111111110111111111111111111111111111011111111111111111111111111111111111
P32565	1011111111111111111111111111111111111111111111111111111111111111111111111111111111111111111111111111111111111111011111111111111111111111011111111111111111111111111111111111111111111111111111111111111111111111111111111111111111111111111111111111110111111111111111111111111111111111111111111111111111111111111111111111111111111111111111111111111111111111111111111111111111111111111110111101111111111111111111111111111111111111111111111111111111111111111111111111101111101111111111101111111111111111111111110111111111111111111
P38431	1011111111111111111111111111111111111111111111111111111111111111111111111111111111111111111111111111111111111111111111111111111111111111011111111111111111111111111111111111111111111111111111111111111111111111111111111111111111111111111111111111111111111111111111111111111111111111111111111111111111111111111111111111111111111111111111111111111111111111111111111111111111111111111111111111111111111111111111111111111111111111111111111111111111111111111111111111111111111111111111111111111111111111111111111111111111111111111


#	4171	0.987845	0.0172084	FUNGI	14
4171	1111111111111111111111111111111111111111111111111111111111111111111111111111111111111111111111111111111111111111111111111111111111111111111111111111111111111111111111111111111111111111111111110111111111111111111111111111111111111110111111111111111111111111111111111111111111111111111111111111111111111111111111111111111111111111111111111111111111111111111111111111111111111111111111111111111111111111111111111111111111111111111111111111111011111111011011111111110111110111111111111111111111111111111111111111111111011110111
P06782	1011111111111111111111111111111111111111111111111111111111111111111111111111111111111111111111111111111111111111111111111111111111111111011111111111111111111111111111111111111111111111111111110111111111111111111111111111111111111111111111111111111111111111111111111111111111111111111111101111111101111111111111111111111111111111111111111111111111111111111111111111111111111111111111111111111111111111111111111111111111011111111111111111111011111111011011111111110111110111111111111111111111111111111111111111111111011110111
P35194	1011111111111111111111111111111111111111111111111111111111111111111111111111111111111111111111111111111111111111111111111111111111111111011111111111111111111111111111111111111111111111101111110111111111111111111111111111111111111111111111111111111111111111111111111111111111111111111111101111111111111111111111111111111110111111111111111111111111111111111111111111111111111111111111111111111111111111111111111111111111111111111111111111111011111111011011111111110111110111111111111111111111111111111111111111111111011110111
P49095	1011111111111111011111111111111111111111111111111111111111111111111111111111111111111111111111111111111111111111111111111111111111111111011111111111111111111111111111111111111111111111111111110111111111111111111111111111111111111110111111111111111111111111111111111111111111111111111111111111111101111111111111111111111110111111111111111111111111111111111111111111111111111111111111111101111111111111111111111111111111111111111111111111111011111111011011111111110111110111111111111111111111111111111111111111111111011110111
P38753	1111111111111111111111111111111111111111111111111111111111111111111111111111111111111111111111111111111111111111111111111111111110111111011111111111111111111111111111111111111111111111111111110111111111111111111111111111111111111110111111111111111111111111110111111111111111111111111111111111111111111111111111101111011111111111111111111111111111011111111111110111111111111111111111111111111111111111111111111111111111111111111111111111111011111111011011111111110111110111111111111111111111111111111111111111111111011110111
P39722	1011111111111111111111111111111111111111111111111111111111111111111111111111111111111111111111111111111111111111111111111111111111111111011111111111111111111111111111111111111111111111111111110111111111111111111101111111111111111110111111111111111111111111111111111111110111111111111111111111111111111111111111111111001111111111111111111111111111111111111111111111111111111111111111111111111111111111111111111111111111111111111111111111111011111111011011111111110111110111111111111111111111111111111111111111111111011110111
P38694	1011111111111111111111111111111111111111111111111111111111111111111111111111111111111111111111111111111111111111111111111111101111111111111111111111111111111111111111111111111111111111111111110111111111111111111111111111111111111110011111111111111111111111111111111111111111111111111111111111111111111111111111111111111111111111111111111111111111111111111111111111111111111111111111111111111111111111111111111111111111111111111110111111111011110111011011111111110111110111111111111011101111111111111111101111111111011110111
P39929	1011111111111111111111111111111111111111111111101111101111111111111111111111111111111111111111111111111111111111111111111111111111111111111111111111111111111111111111111111111111111111111111110111111111111011111111111111111111111110111111111111111111111111111111111111111111111111111111111111111111111111111111111111111111111111111111111111111111111111111111111111111111111111111111111111111111111111111111111111111111111111111111111111111011111111011011111111110111110111111111111111111111111111111111101111111111011110111
P39692	1111111111111111111011111111111111111111111111111111111111111111111111111111111111111111111111111111111111111111111111111111111101111111011111111111111111111111111111111111111111111111111111110111110111111111111111111111111111111100011111111111111111111111111111111111111111111111111111111111111111111111111111111111111111111111111111111111111111111111111111111111111111111111111111111111111111111111111111111111111111111111111111111111111111111111011011111111110111110111111111111011111111111111111111111111111111011110111
Q12412	1011101111111111101011111111111111111111111101111111111111111111111111111111111111111111111111111111111111111111111111111111111111111111011111111111111111111101111111111111111111111111111111110111111111010011111111111111111111111100011111111111111111111111111011111111111111011111111111111111110111111111111111011111111011111111111111111111111111111111011111111111111111111111111111111111111111111111111111111111111111111111111111111111110011111111011011111111110111111111111111111011111111111110111110111111111011011111111
P47169	1111111111111111111011111111111111111111111111111111111111111111111111111111111111111111111111111111111111111111111111111111111111111111111111111111111111111111111111111111111111111111111111110111111111111111111111111111111111111110111111111111111111111111111111111111111111101111111111111111111111111111111111111111111111111111111111111111111111111111111111111111111111111111111111111111111111111111111111111111111111111111111111111111111011111111011011111111110111110111111111111011111111111111111111111111111111011110111
P38217	1111111111111111111111111111111111111111111111111111111111111111111111111111111111111111111111111111111111111111111111111111111111111111111111111111111111111111111111111111111111111111111111110111111111111111111111111111111111111110111111111111111111111111111111111111111111111111111111111111111111111111111111111111111111111111111111111111111111111111111111111111111111111111111111111111111111111111111111111111111111111111111111111111111011111111011011111111110111110111111111111111111111111111111111111111111111011110111
Q06338	1111111111111111111111111111111111111111111111111111111111111111111111111111111111111111111111111111111111111111111111111111111111111111111111111111111111111111111111111111111111111111111111110111111111111111111111111111111111111110111111111111111111111111111111111111111111111111111111111111111111111111111111111111111111111111111111111111111111111111111111111111111111111111111111111111111111111111111111111111111111111111111111111111111011111111011011111111110111110111111111111111111111111111111111111111111111011110111
P53112	1111111111111111111111111111111111111111111111111111111111111111111111111111111111111111111111111111111111111111111111111111111111011111111111111111111111111111111111111111111111111111111111110111111111111111111111111111111111111110111111111111111111111111111111111111111111111111111111111111111111111111111111111111111111111111111111111111111111111111111111111111111111111111111111111111111111111111111111111111111111111111111111111111111011111111011011111111110111110111111111111111111111111110111111111111111111011110111
P40565	1111111111111111111111111111111111111111111111111111111111111111111111111111101111111111111111111111111111111111111111111111111111111111111111111111111111111111111111111111111111111111111111110111111111111111111111111111111111111110111111111111111111111110111111111111111111111111111111111111111111111111111111111111111111111111111111111111111111111111111111110111111111111111111111111111111111111110111111111111111101111111111111111111111011111111011011111111100111110111111111111111111111111111111111110111111111011110111


#	4189	0.941273	0.00573614	SCER	14
4189	1100000000000000000001100000000000000000000000000000000000000000000000000000000000000000000000000000000000000000000000000000000000000000000000000000000000000000000000000000000000000000000000000000000000000000000000000000000000000000000000000000000000000000000000000000000000000000000000000000000000000000000000000000000000000000000000000000000000000000000000000000000000000000000000000000000000000000000000000000000000000000000000000000000000000000000000000000000000000000000000000000000000000000000000000000000000000000000
P11484	1110100001110010000011100000000110000100001000101100001010101110000000000000000000000000000000000000000000000000000000000000000000100000000000000000000000000000000000000000000000000000000000000000000000000000000000000000000000000000010000000000000000000000000000000000000100000000000000000000000001000000000000000000000000000010000000000000000000000000000010000000000000000000000000000000000000000000000000000000000000000000000000000000000010000000000000000000000000000001000000000010000000000000000000000000010000000000000
P39004	1001000011000000000001100100000100010001000000000000010010011100000000000000000000000000000000000000000000010000101000000000000000000000000000000000000000000000000000000000000100000000000000000000000000000000000000000000000000000000000000000000000000000000000000000000000000000000000000000000000000000000010000000000000000000010000000000000000000000000000000000000000000000000000000000001000000000000000000000010000000000000000000000000000000000000000000000000000000000000000000100000000000001000000000000000000000000000000
Q04549	1011111111010010100011100101000000000000000010000000100111111001010000000000000000000000000000000000000000000000000000000000000000000000000000000000000000000000000000000000000000000000000000000000000000000000000000000000000000000000000000000000000000000000000000100000000000000000000000000000000000000000000000000000000000000000000000000000000000000000000000000000000001000000000000000000000000100000000000000000000000000000000000000000000000000000010000000000000000000000000000000000000000000000000000000000000000000000000
Q07655	1100001101110000100001100000010010000000000100000001011110100010000000000000000000000000000000000000000000000000000000001000100000000000000000000000000000000000000000000000000000000000000000000000000000000000000000000000000000000000000000000000000000000000000000000000000000000000000000000000000000000000000000000000000000010000000000000000000000000000000000000000000000000000000000000000000000000000000000000000101111100000000000000000000000000010000001000000000000000000000000000000000000000000000000000000000000000000100
Q12198	1100000001110100011011100000001000000001001000000000000101101010000000000000000000000010100000001000000000000000000000000100000000000000000100000000000001000000000000000000000000100000000000000000000000000000000000000000000000000000000000000000000000000000000000000000000000000000000000000000001000000000000000000000000000000000000000000100000000000000000000000000000000000001000000000000000000000000000000000000000000000000000000000000000000000000000000000000000000000010000000000000000000000000000010000000000000000000000
P38724	1010000001100010001011100000000000000000000000000000000000000000010000000000000000000000000000000010000000000010000000000000000000000000000000001000000000000000000000000000000000100000000010000000000000001000000000000000000000000000000000000000000000000110000000000000000000000000000000000000100000000000000000000000000000000001000000000000001000000000100000001001001001000000000000000100000000100000000000000100000000000000000001000000000000000000000000100000000000000000001000000100000000000000000010000000000000000000100
P23285	1100000000000000000000000000000000000000000001000000000000000000000000000000000000000000000000000000000000000000001000000100000000000000100000000000000110000010000101000000000000001001000000000000000000000010000010000000000000000000000000000100000000000110000000000000000000000000000000000000000010000000000000100000000000100000000000100000000000000000010000000000001001000000000000000001100010100000000000000000000000000000000000000000000000000000000100100000000001000000000000000000000000000000000000000000000000000000000
Q03081	1101000100001001100000000000000000000010000000000000000000000000000001000000000000000000000000000000100000000000000000000000000000000000000000001000000100000000000100000000000000100000000010010000000000000010100000000000000000000000000000011000000000000000000000000000000000000000000100000000000000010000000000000000000000000100000000100000000000000000000000000000000010000000000000000000000000000000000000000000000000000010000000000010000000000000000000000000000001000000000000000100100000100000000010000000000000000000000
P25628	1101000010000000000000000000000000000000000000000000000000000000000000000000000000001000010000000000000000000000101000000000000000000000100000000001000000000000000000000000000001000000000000000000000100000011000000000000000000000000010000001000000000010000000100000000000000000000000000000010000000000000000000000000100000000010000000000110001000000000010000100100000100110000000000001000000010000000000000000000000000000000000000000000000000000000100000000000000000001000000000000000000000000000000000000000000000000001000
P47049	1100010000000000000000000000000000000000000000000000000000000000000000000000000000000000000000000000000000000000111000000000000001000000100000000000000001000000000000000000000000000000000000001000000100000001000000000000000000000000000000000000000000010000000001000000000000000000000001000000000010000000000000000000100000000010000001000000000000000000011000000100000000100000000000001000000010000000100000000100000000000000000000000000000000000000000000000000000000000000000000000000010000000000000000000000000000000000000
P46999	1100000000000000000000000000000000000000000000000000000000000000000010000000000000000000000000100010010000000000100000000000000000000000000000000000000100000010000000000000000000000000000010000000000000001001000100000000000000000000000000000000010000000110000110000000000000100000000001010000000000000000000000000000100000000011010001000000000000000000100100000100000000100000000000000100000000000000000000000000000000000000000000000000000000000000000000000000000000000000000000000000000000000000000000000000000000000000000
P38837	1101000110000000000000000000000000000000000000000000110000000000100000000000000000000001000000000000000000000000101000000000000000000000000000000000000000000010000000000000000010001000000000000010000000001011000000000000000000000000000000000000000000000000000100000001000000100000000000000000000000000000000000000000101000000010000001000000000000000000101000000100000000010001000000001000000000000000000000000000000000000000000000000000000000000001000000000000000000000000000000000001000010000000001000000000000000001000000
P32465	1100000110000100001010100000000000000000000000000000000000000000000000010000010000000001000000000000100000000000000000000000000000100001000000000001000000100000000000000000000000000000000000000000000000000001000000000000000000000000000000000000000000010000000000000000000010010000000000000000000000100000000000100000000000000000000000001000000001000000000000000000000100010000000000000010000001000100000000000000000000000000000000000000000000000000000000000000000000000000000000000000000000000000000000000000010000000000100
Q08299	1000000000000000000011000000000000000000000000000000000000000001110000000000000000000000000000000000000000000000000000000000001000000000000000010000000000000000000000000000000000000000000010000000000000000010000000000000000000000000010000000000000000010000000000000000000000000000000000000000000010000000000000000000000000000000000000000000000000000000001000001100000000001001000000001001000010000001001000000000000000010010000000000000100000000000000000100001000001100000000000000010000100000000100000000100110000000000100


#	4198	0.857826	0.210325	ASCO	14
4198	1111111111111111111111110111111111111111111111111111111111111111111110010111111101001111111101111111111101111111101111110000111110111101111001111011001100101111111000000000000111101011111111100111010101011111001110111111111101011101110101110111010000011110001110001011100111110000100101111111000011101110000000001100111111101011111011111000001111001111111110111111111101111001111111111111101110111100000000000000000000000000000000000000000000000000000000000000000000000000000000000000000000000000000000000000000000000000000
P15424	1011111111111111111111110111010110111111111011111110111110111110111100010111100011011011111100011100101101101010101111110000110111101111111001100101000101101010101000000111101111101011111111100111110111011111001000011111111101001101110101110111010001011111101111101000100110100100010111111110000010001110000000001100111111001010110011110000001111001111111101010111110001010111111011111111110110011100000000000000000000000001100001000000000000000000000001000010000000000000000000000000000000000000000000000000000000000000010
P22211	1011111111111111111111111111110111111111101111111111111101110011111110010111111101001101011100011111111101111111101100010000011110011001110001101011000101001101111001000000000111101011110011100001010101011111001110111111111101001001110111110101010010001110001010001011100111000000100101111111000010101110101000001100100111101011111010111000001101001111111110111111111100111001111111111011101010001000000000000000000000000010000001000000000000000000000000000000000000000000000000000000100000000000000000000000000000001000000
P38288	1111111111111111011111111111111111111111101111111111111111011111111110000111111101001111110100111111111101111111000111111000110110011001010001111011000100101111111111000000000101001011111101110111010001010101101110111101110101011011100101110111010000011110001010001011100011000000000101111110001001001110011000001011011111110111110001110000000111001111101110110011111111111001111110111111101100110100000000000000000000000000000000000000000000000000000000000000000000000000000000000000000000000000000000000000000001000000000
Q12361	1011111111111111111111110111111111111111111111111111111111111111111110000111111101001001011101110111111101111111000111110000110110011101010001111011000100101011011000000000000111101000111110000011010001011111001110111101111101011101100101110111010000011010001110100011100111100000000101111110000011001110000000001100111111100001111011110000001101000111111110110111111101110001111110111111101110100100000000000000000000000000000001000000000000000000000000000000000000000000000000000000000000000000000000000000000000000000000
P36066	1100000000000000000000000000000000000001001000000000100101010001111100010111010101001000010101111111110001100000101111110100111111101000111001111000111000001110001000000000000111101011011111000111010100001111011111001110111101010101110101110111011000011110001110001001111110110000110101111111110011101110000000001100111111111011110011110000101110000111011100111110111001111001111110001101110010111100000000000000000000000000000000000000000000000001000000000000000000000000000000000001010000000000001000000000000000001000000
Q02725	1100000000000000100000000000000000010001010000100100000000010001111111010111111111010111111101111010110100111111110111110000011110111101010001110111001000101111111100011000000111101011111111110111010100011101101000111111111101011111100101110011111010101010001110101111100110110000100010111101111001101110010000001101111111101110111011011000101101000111101000111110110110100011111111101111001010011100000000000000000000000000000000000000000000000000000000000000000000000000000000000000000000000000000000000000000000000000000
P38966	1111111111111111101111101111111111111111111101111111111111111101111110010000000100001111111101111110110101111110101111110000111100101000010001110011001000101111111000000000000111100001111110000111010001011111000110101111111101001101110101110111010010001000001110000000100110110000100000111111000000101110000000001100101111001011111000111000001111000111001000011110111100000001111111010101101000011000000000000000000000000000000000000000000000000000000000000000000000000000000000000000000000000000000000000000000000000000000
Q01589	1110110111110010110011010100001010000101110000000000001000000010111110010111100101001011111101110111111100110111000111011000110110101101011001111001001000101111101100000000000011101011111111110111010001011110001100011111111101011111110101110111010010001110001110001011100111110000100100111111001001101110000000001000001111001101110011111000001110001111100110111011111101001001011111110111101101111100000000000000000000000000000000000000000000000000000000000000000000000000000000000000000000000000000000000000000000000000000
Q02866	1111111111111111111111110111110000010100000100001001101101101000011110010111000101001111111100111110100101110011000111111000101110001101011001101011000100101011111011000000000111000001111111110110000001011110001100111111111101011100110001100111010010001100001110001001100100110000100100111111100001101110011000001100011111111001110001111000001111001111100100111010110100001000101111010111100100011100000000000000000000000000000000000000000000000000000000000000000000000000000000000000000000000000000000000000000000000000000
Q02770	1101111101011100111111110110101101101110100011110101011010101011111110000100101111001000001100111100111001111111101111011100111100001100110001110110100100001111111001101011010101100010111111100010010101001111001100111011111111011011110111110111010000011110000110001010100110100000000011111110001011001110000000001010111111100010111010110000100100001111111000111110111001110111111110011111101110100000000000010000000000010000000000000000000000001000000000000000000010000000000011000000000000000000010000000010000000000000000
P19956	1111001111111111111111110001111101111101111111111111111111111111111110010111111101001111111101101111111101111010101111110000111110111101111001111001001100101110001000000000000111101011101111100111010000011111001110001111111101011101110101110111010000011110001110101010100111110000100101111011000011101110000000001100111111101011110011111000001111001110111110111111111101111001111111101111100110111100100000000000000000000010000001000000000010000000000000000000000000000001000000000000110010100000000000000000100000001000000
Q12021	1101111111111101111111111111111111111111111101110111111111111111111100010111110101001111111100111011111101100000101111110000111110111101111001110001001100101100001000000000000111101011111111100111010100001111001100001111111101011101110101110111010000011000001110001000100010110000100001111111000011101110000000000000111111101011110011111000001111001111111100111111111101011001011111001111100110111101100000000110000000000010000001000000100010000000000000000000000000100001000000000000111100000000000010000000100000000000100
P32626	1111111111111111111111110111111111101111111111110111111111111111111110010111111101001101111101111101111101100110101111110001111110111101111001111011001100101111011000000000000111101011111111100111010101011111001110011111111101011101110101110111010010011110001110101011100111110000100101011111000011101110000000001100111111101010111011011000001111001011111110111111111101111001111111011111101110111101100000000110000000000010000001000000100010000001000000000000000000100001001000000011111110000000001010000000110000001000100
P53853	1011111111111111111111111111110111111111111111111111111111111111111010010111111101011111111100111101011001011110001010110000101010011101111001101010000000101111111000000100000111101010111101100001010101001111001000011111111101011101110110110011010000001000000110101011100001110000100101111101000011101110000000100100111111101010111011001000001101001111111110011010111100111000011111111101001100101101000000100000000000000000000000100000000000000001000000000010000000100000000000001101001110100000001000000000010000001000100


#	4203	0.998215	0.00191205	SCER	15
4203	1001000000000000000000000000000000000000000000000000000000000000000000000000000000000000000000000000000000000000000000000000000000000000000000000000000000000000000000000000000000000000000000000000000000000000000000000000000000000000000000000000000000000000000000000000000000000000000000000000000000000000000000000000000000000000000000000000000000000000000000000000000000000000000000000000000000000000000000000000000000000000000000000000000000000000000000000000000000000000000000000000000000000000000000000000000000000000000
P01094	1101000000000000000000000000000000000000000000000000000000000000000000000000000000000000000000000000000000000000000000000000000000000000000000000000000000000000000000000000000000000000000000000000000000000000000000000000000000000000000000000000000000000000000000000000000000000000000000000000000000000000000000000000000000000000000000000000000000000000000000000000000000000000000000000000000000000000000000000000000000000000000000000000000000000000000000000000000000000000000000000000000000000000000000000000000000000000000
P32448	1101000000000000000000000000000000000000000000000000000000000000000000000000000000000000000000000000000000000000000000000000000000000000000000000000000000000000000000000000000000000000000000000000000000000000000000000000000000000000000000000000000000000000000000000000000000000000000000000000000000000000000000000000000000000000000000000000000000000000000000000000000000000000000000000000000000000000000000000000000000000000000000000000000000000000000000000000000000000000000000000000000000000000000000000000000000000000000
P38215	1101000000000000000000000000000000000000000000000000000000000000000000000000000000000000000000000000000000000000000000000000000000000000000000000000000000000000000000000000000000000000000000000000000000000000000000000000000000000000000000000000000000000000000000000000000000000000000000000000000000000000000000000000000000000000000000000000000000000000000000000000000000000000000000000000000000000000000000000000000000000000000000000000000000000000000000000000000000000000000000000000000000000000000000000000000000000000000
P53174	1101000000000000000000000000000000000000000000000000000000000000000000000000000000000000000000000000000000000000000000000000000000000000000000000000000000000000000000000000000000000000000000000000000000000000000000000000000000000000000000000000000000000000000000000000000000000000000000000000000000000000000000000000000000000000000000000000000000000000000000000000000000000000000000000000000000000000000000000000000000000000000000000000000000000000000000000000000000000000000000000000000000000000000000000000000000000000000
P53222	1101000000000000000000000000000000000000000000000000000000000000000000000000000000000000000000000000000000000000000000000000000000000000000000000000000000000000000000000000000000000000000000000000000000000000000000000000000000000000000000000000000000000000000000000000000000000000000000000000000000000000000000000000000000000000000000000000000000000000000000000000000000000000000000000000000000000000000000000000000000000000000000000000000000000000000000000000000000000000000000000000000000000000000000000000000000000000000
Q06208	1101000000000000000000000000000000000000000000000000000000000000000000000000000000000000000000000000000000000000000000000000000000000000000000000000000000000000000000000000000000000000000000000000000000000000000000000000000000000000000000000000000000000000000000000000000000000000000000000000000000000000000000000000000000000000000000000000000000000000000000000000000000000000000000000000000000000000000000000000000000000000000000000000000000000000000000000000000000000000000000000000000000000000000000000000000000000000000
Q08560	1101000000000000000000000000000000000000000000000000000000000000000000000000000000000000000000000000000000000000000000000000000000000000000000000000000000000000000000000000000000000000000000000000000000000000000000000000000000000000000000000000000000000000000000000000000000000000000000000000000000000000000000000000000000000000000000000000000000000000000000000000000000000000000000000000000000000000000000000000000000000000000000000000000000000000000000000000000000000000000000000000000000000000000000000000000000000000000
P0CT86	1001000000000000000000000000000000000000000000000000000000000000000000000000000000000000000000000000000000000000000000000000000000000000000000000000000000000000000000000000000000000000000000000000000000000000000000000000000000000000000000000000000000000000000000000000000000000000000000000000000000000000000000000000000000000000000000000000000000000000000000000000000000000000000000000000000000000000000000000000000000000000000000000000000000000000000000000000000000000000000000000000000000000000000000000000000000000000000
P39547	1001000000000000000000000000000000000000000000000000000000000000000000000000000000000000000000000000000000000000000000000000000000000000000000000000000000000000000000000000000000000000000000000000000000000000000000000000000000000000000000000000000000000000000000000000000000000000000000000000000000000000000000000000000000000000000000000000000000000000000000000000000000000000000000000000000000000000000000000000000000000000000000000000000000000000000000000000000000000000000000000000000000000000000000000000000000000000000
Q12370	1001000000000000000000000000000000000000000000000000000000000000000000000000000000000000000000000000000000000000000000000000000000000000000000000000000000000000000000000000000000000000000000000000000000000000000000000000000000000000000000000000000000000000000000000000000000000000000000000000000000000000000000000000000000000000000000000000000000000000000000000000000000000000000000000000000000000000000000000000000000000000000000000000000000000000000000000000000000000000000000000000000000000000000000000000000000000000000
[truncated: 2,262,476 more chars]
